# Supplementary material for: A convenient analytic method for gel quantification using ImageJ paired with Python or R
Source: PLoS One. 2024 Nov 21;19(11):e0308297. doi: 10.1371/journal.pone.0308297 (PMC11581290; doi:10.1371/journal.pone.0308297)
Supplement: S1 Dataset — An Excel file output from performing the FLQ method in Fig 1B. This is provided as a sample data set acquired using the FLQ method and is used for the codes provided. (XLSX) [file pone.0308297.s001.xlsx]

## Sheet: Sheet1
Distance	Background	C1	E2	E3	E4	ladder
0	35	35	35	35	35	35
1	35	35	35	35	35	35
2	35	35	35	35	35	35
3	35	35	35	35	35	35
4	35	35	35	35	35	35
5	35	35	35	35	35	35
6	35	35	35	35	35	35
7	35	35	35	35	35	35
8	35	35	35	35	35	35
9	34	34	34	34	34	34
10	34	34	34	34	34	34
11	34	34	34	34	34	34
12	34	34	34	34	34	34
13	34	34	34	34	34	34
14	34	34	34	34	34	34
15	34	34	34	34	34	34
16	34	34	34	34	34	34
17	34	34	34	34	34	34
18	34	34	34	34	34	34
19	34	34	34	34	34	34
20	34	34	34	34	34	34
21	34	34	34	34	34	34
22	34	34	34	34	34	34
23	34	34	34	34	34	34
24	34	34	34	34	34	34
25	34	34	34	34	34	34
26	34	34	34	34	34	34
27	34	34	34	34	34	34
28	34	34	34	34	34	34
29	34	34	34	34	34	34
30	34	34	34	34	34	34
31	34	34	34	34	34	34
32	34	34	34	34	34	34
33	34	34	34	34	34	34
34	34	34	34	34	34	34
35	33	33	33	33	33	33
36	33	33	33	33	33	33.7059
37	33	33	33	33	33	33.7059
38	33	33	33	33	33	34
39	33	33	33	33	33	34
40	33	33	33	33	33	34
41	33	33	33	33	33	34
42	33	33	33	33	33	34.5294
43	33	33	33	33	33	34.5882
44	33	33	33	33	33	65
45	33	33	33	33	33	69
46	33	33	33	33	33	78
47	33	33	33	33	33	84
48	33	33	33	33	33	87
49	33	33	33	33	33	99
50	33	33	33	33	33	110
51	33	33	33	33	33	121
52	33	33	33	33	33	132
53	33	33	33	33	33	143
54	33	33	33	33	33	155
55	33	33	33	33	33	166
56	33	33	33	33	33	177
57	33	33	33	33	33	188
58	33	33	33	33	33	199
59	33	33	33	33	33	210
60	33	33	33	33	33	221
61	32	32	32	32	32	232
62	32	32	32	32	32	242
63	32	32	32	32	32	242
64	32	32	32	32	32	242
65	32	32	32	32	32	242
66	32	32	32	32	32	242
67	32	32	32	32	32	242
68	32	32	32	32	32	242
69	32	32	32	32	32	242
70	32	32	32	32	32	242
71	32	32	32	32	32	242
72	32	32	32	32	32	242
73	32	32	32	32	32	242
74	32	32	32	32	32	35
75	32	32	32	32	32	35
76	32	32	32	32	32	35
77	32	32	32	32	32	34.9118
78	32	32	32	32	32	34.9118
79	32	32	32	32	32	34
80	32	32	32	32	32	34
81	32	32	32	32	32	33.4706
82	32	32	32	32	32	33.4118
83	32	32	32	32	32	33
84	32	32	32	32	32	33
85	32	32	32	32	32	33
86	32	32	32	32	32	33
87	31	31	31	31	31	31.4706
88	31	31	31	31.8824	31	31.4706
89	31	31	31	31.9118	31	31
90	31	31	31	32	31	31
91	31	31	31	32	31	31
92	31	31	31	32	31	31
93	31	31	31	32	31	31
94	31	31	31	32.9412	31	31
95	31	31	31	32.9706	31	31
96	31	31	31	33	31	31
97	31	31	31	33.6471	31	31
98	31	31	31	33.7059	31	31
99	31	31	31	34.5294	31	31
100	31	31	31	34.5294	31	31
101	31	31	31	35.3529	31	31
102	31	31	31	35.5294	31	31
103	31	31	31	35.8824	31	31
104	31	31	31	36.6176	31	31
105	31	31	31	36.7647	31	31
106	31	31	31	37.6176	31	31
107	31	31	31	37.7059	31	31
108	31	31	31	38.5588	31	31
109	31	31	31	38.6471	31	31
110	31	31	31	39.3235	31	31
111	31	31	31	39.4118	31	31
112	31	31	31	39.6765	31	31
113	30	30	30	39.2059	30	30
114	30	30	30	39.3235	30	30
115	30	30	30	39.3235	30	30
116	30	30	30	39.3235	30	30
117	30	30	30	39.3235	30	30
118	30	30	30	39.2059	30.3824	30
119	30	30	30	38.6765	30.4412	30
120	30	30	30	38.4118	31	30
121	30	30	30	38.3235	31	30
122	30	30	30	37.5294	31	30.7059
123	30	30	30	37.4412	31	30.7059
124	30	30	30	36.6471	31.7353	31
125	30	30	30	36.5	31.7353	31
126	30	30	30	35.8824	31.9706	31
127	30	30	30	35.5	32.5	31
128	30.0741	30	30	35.2941	32.5588	31.5294
129	30.0741	30	30	34.4118	33.4412	31.5882
130	30.1482	30	30	34.2353	33.6471	32
131	30.1482	30	30	33.4118	34.5588	32
132	30.2222	30	30	33.3529	35.0882	32.9118
133	30.2222	30	30	32.5882	35.9412	32.9412
134	30.2222	30	30	32.5294	36.4412	76
135	30.2222	30	30	32	36.9706	83
136	30.3333	30	30	31.9118	37.8529	87
137	30.3704	30	30	31.8824	38.6176	102
138	30.4444	30	30	31	39.6471	113
139	29.4444	29	29	30	39.6176	123
140	29.4815	29	29	30	40.5	133
141	29.5185	29	29	30	41.3824	144
142	29.5556	29	29	29.8235	42.2059	154
143	29.5926	29	29	29.8235	42.9706	164
144	29.7037	29	29	29	43.8824	175
145	29.7407	29	29	29	44.9412	185
146	29.7778	29	29	29	45.8235	195
147	29.8148	29	29	29	46.5588	206
148	29.8518	29	29	29	47.3824	206
149	29.8518	29	29	29	47.9706	216
150	29.8518	29	29	29	48.7353	226
151	29.8518	29	29	29	49.1471	237
152	29.8518	29	29	29	49.6765	242
153	29.8518	29	29	29	50.0882	242
154	29.8889	29	29	29	50.5	242
155	29.9259	29	29	29	50.6176	242
156	29.9259	29	29	29	50.6765	242
157	29.9259	29	29	29	50.6765	242
158	29.9259	29	29	29	50.6176	242
159	29.8889	29	29	29	50.5	242
160	29.8518	29	29	29	50.0882	242
161	29.8518	29	29	29	49.6765	242
162	29.8518	29	29	29	49.1471	242
163	29.8518	29	29	29	48.7353	242
164	29.8518	29	29	29	47.9706	31.9118
165	28.8518	28	28	28	46.3824	30
166	28.8148	28	28	28	45.6176	30
167	28.7778	28	28	28	44.8824	29.4706
168	28.7407	28	28	28	43.9412	29.4118
169	28.7037	28	28	28	43	29
170	28.5926	28	28	28	42.1176	29
171	28.5556	28	28	28	41.2647	29
172	28.5185	28	28	28	40.3235	29
173	28.4815	28	28	28	39.5	28.4706
174	28.4444	28	28	28	38.6765	28.4706
175	28.4444	28	28	28	37.7353	28
176	28.3704	28	28	28	36.7647	28
177	28.3333	28	28	28	35.9118	28
178	28.2222	28	28	28	35.2353	28
179	28.2222	28	28	28	34.7059	28
180	28.2222	28	28	28	34	28
181	28.2222	28	28	28	33.1471	28
182	28.1482	28	28	28	32.5588	28
183	28.1482	28	28	28	31.6471	28
184	28.0741	28	28	28	31.4412	28
185	28.0741	28	28	28	30.5588	28
186	28	28	28	28	30.5	28
187	28	28	28	28	30	28
188	28	28	28	28	29.7353	28
189	28	28	28	28	29.7353	28
190	28	28	28	29	29	28
191	27	27	27	29	28	27
192	27	27	27	32	28	27
193	27	27	27	37	28	27
194	27	27	27	45	27.4412	27
195	27	27	27	53	27.3824	27
196	27	27	27	63	27	27
197	27	27	27	70	27	27
198	27	27	27	77	27	27
199	27	27	27	81	27	27
200	27	27	27	85	27	27
201	27	27	27	87	27	27
202	27	27	27	90	27	27
203	27	27	27	92	27	27
204	27	27	27	94	27	27
205	27	27	27	97	27	27
206	27	27	27	99	27	27
207	27	27	27	101	27	27
208	27	27	27.9412	103	27	27
209	27	27	27.9412	106	27	27
210	27	27	28	108	27	27
211	27	27	28	110	27	27
212	27	27	28	112	27	27
213	27	27	28	115	27	27
214	27	27	28.9706	117	27	27.7059
215	27	27	29	119	27	27.7059
216	27	27	29.7647	122	27	28
217	26	26	28.8235	124	26	27
218	26	26	29	126	26	27
219	26	26	29.7059	128	26	27
220	26	26	29.7647	140	26	62
221	26	26	30.7059	146	26	65
222	26	26	31.1765	152	26	76
223	26	26	32.0588	158	26	83
224	26	26	32.4412	162	26	87
225	26	26	33.2941	162	26	99
226	26	26	33.8824	158	26	110
227	26	26	34.4118	144	26	121
228	26	26	35.2353	123	26	132
229	26	26	35.4706	96	26	143
230	26	26	36.2941	71	26	155
231	26	26.971	36.6765	51	26	166
232	26	26.971	37.4706	37.8235	26	177
233	26	27	37.6176	31	26	188
234	26	27	38.2353	28	26	199
235	26	27	38.2353	27	26	210
236	26	27	38.2353	27	26	221
237	26	28	38.2353	27.9412	26	232
238	26	28	38.2353	27.9706	26	242
239	26	28.941	38.0588	28.8824	26	242
240	26	28.971	38	28.9118	26	242
241	26	29	37.4412	29	26	242
242	26	29.912	37.3529	29.8235	27	242
243	26	29.941	36.5588	30.1765	27.9706	242
244	25	29.912	35.3529	30.0588	28.7353	242
245	25	30.647	34.5294	30.5882	30.5588	242
246	25	31.559	34.2353	31.5	33.7353	242
247	25	32.059	33.5294	32.2941	37.5882	242
248	25	32.765	32.7647	33.2059	42.6176	242
249	25	33.618	32.2941	34.0882	48.6176	242
250	25	34.529	31.4412	35.0294	56.2353	29
251	25	35.324	30.8235	35.9412	64.7353	28.9706
252	25.037	36.176	29.8824	36.7059	73	28.9706
253	25.037	37.088	29.7059	37.2941	81.5882	28.4118
254	25.037	37.5	29	38	90.1765	28.4118
255	25.037	38.235	28.7059	38.8824	97.8235	27.9412
256	25.0741	38.941	28	39.6471	103.941	27.9118
257	25.0741	39.529	27.8235	40.2353	108.971	27
258	25.1111	40.294	27.7647	40.9412	112.941	27
259	25.1111	40.588	27	41.5294	115.382	26.4706
260	25.1111	41.059	26.9706	41.7647	116.677	26.4118
261	25.1111	41.235	26	42.2059	117.559	26
262	25.1111	41.324	26	42.3235	117.765	26
263	25.1111	41.412	26	42.4706	117.618	26
264	25.0741	41.324	26	42.3824	117.471	26
265	25.0741	41.235	25.8235	42.3235	116.618	25.4706
266	25.0741	41.059	25.8235	41.8824	115.647	25.4706
267	25.0741	40.588	25	41.5294	114.677	25
268	25.0741	40.294	25	41.1176	113.677	25
269	25.0741	39.529	25	40.4118	112.706	25
270	25.0741	38.941	25	39.8235	110.794	25
271	25.0741	38.235	25	39	109.853	25
272	24.0741	36.794	24	37.1471	108.853	24
273	24.0741	36.088	24	36.3235	107.853	24
274	24.0741	35.235	24	35.8235	106.853	24
275	24.0741	34.382	24	35	105.882	24
276	24.0741	33.529	24	34.1471	104.941	24
277	24.0741	32.735	24	33.2059	103.941	24
278	24.0741	32	24	32.2647	102.941	24
279	24.0741	31.059	24	31.2941	101.941	24
280	24.0741	30.559	24	30.6765	101.029	24
281	24.0741	29.647	24	29.7647	100.029	24
282	24.0741	28.912	24	29.3824	98.0588	24
283	24.0741	28	24	28.5294	97.0882	24
284	24.0741	27.912	24	27.8824	96.1176	24
285	24.0741	27.882	24	27.7647	95.1765	24
286	24.0741	26.971	24	26.9118	94.1765	24
287	24.0741	26.941	24	26.8824	93.2059	24
288	24.0741	26	24	25.9706	93.2059	24
289	24.0741	26	24	25.9412	93.2059	24
290	24.0741	25	24	25	92.2353	24
291	24.0741	25	24	25	92.2353	24
292	24.0741	25	24	25	92.2353	24
293	24.0741	25	24	25	92.2353	24
294	24.0741	24.971	24	24.8235	91.2353	24
295	24.0741	24.971	24	24.8235	91.2353	24
296	24.0741	24	24	24	91.2353	24
297	24.0741	24	24	24	90.2941	24
298	24.0741	24	24	24	90.2941	24
299	24.0741	24	24	24	90.2941	24
300	24.0741	24	24	24	90.2941	24
301	24.0741	24	24	24	89.2941	24
302	24.0741	24	24	24	89.2941	24
303	23.0741	23	23	23	89.2941	23
304	23.0741	23	23	23	89.2941	23.7059
305	23.0741	23	23	23	88.2941	23.7059
306	23.0741	23	23	23	88.2941	24
307	23.0741	23	23	23	88.2941	24
308	23.0741	23	23	23	88.2941	24
309	23.0741	23	23	23	87.3235	24
310	23.0741	23	23	23	87.3235	24.5294
311	23.0741	23	23	23	87.3235	24.5882
312	23.0741	23	23	23	86.3824	74
313	23.0741	23	24	23	86.3824	82
314	23.0741	23	25	23	86.3824	87
315	23.0741	23	29	23	86.3824	102
316	23.037	23	34	23	85.3824	113
317	23.037	23	42	23	85.3824	123
318	23.037	23	52	23	85.3824	133
319	23.037	23	61	23	85.3824	144
320	23.037	23	68	23	84.4412	154
321	23.037	23	74	23	84.4412	164
322	23.037	23	78	23	84.4412	175
323	23.037	24	81	23	83.4412	185
324	23.037	25	83	23	83.4412	195
325	23.037	25	85	23	83.4412	206
326	23.037	26	86	23	83.4412	206
327	23.037	27	87	23	82.4706	216
328	23.037	30	90	23	82.4706	226
329	23.037	32	91	23	82.4706	237
330	23.037	35	93	23	82.4706	242
331	23.037	38	95	23	81.5294	242
332	23.037	41	96	23	81.5294	242
333	22.037	42	98	22	81.4706	242
334	22.037	45	100	22	81.4706	242
335	22.037	46	101	22	80.5294	242
336	22.037	47	103	22	80.5294	242
337	22.037	48.029	105	22	80.5294	242
338	22.037	48	107	22	79.5588	242
339	22.037	49	108	22	79.5588	242
340	22.037	49	110	22	79.5588	242
341	22.037	49	112	22	79.5588	242
342	22.037	49	112	23	78.5588	25.9706
343	22.037	49	113	24	78.5588	25.4706
344	22.037	49	115	27	78.5588	25.4118
345	22.037	49.882	117	32	78.5588	24.9412
346	22.037	50	119	38	77.5882	24.9118
347	22.037	50.765	120	47	77.5882	24
348	22.037	51	122	54	77.5882	24
349	22.037	52.706	124	60	76.6176	23.4706
350	22.037	53.882	125	64	76.6176	23.4706
351	22.037	55.647	127	68	76.6176	23
352	22.037	57.588	128	70	76.6176	23
353	22.037	59.618	135	71	75.6176	23
354	22.037	61.647	140	72	75.6176	23
355	22.037	64.235	145	74	75.6176	22.4706
356	22.037	67.265	150	75	75.6176	22.4706
357	22.037	69.294	155	76	74.6176	22
358	22.037	71.206	160	78	74.6176	22
359	22.037	73.176	165	79	74.6176	22
360	22.037	74.941	170	80	74.6176	22
361	22.037	76.147	174	81	73.6176	22
362	22.037	77.735	176	83	73.6176	22
363	22.037	78.853	175	84	73.6176	22
364	21.037	79.853	167	85	72.6176	21
365	21.037	80.882	151	86	72.6176	21
366	21.037	82.765	126	87	72.6176	21
367	21.037	83.765	97	88	72.6176	21
368	21.037	84.735	69	89	71.6765	21
369	21.037	85.735	47	91	71.6765	21
370	21.037	85.735	33	92	71.6765	21
371	21.037	88.618	26	93	71.6765	21
372	21.037	89.618	22	94	70.6765	21
373	21.037	90.618	21	95	70.6765	21
374	21.037	92.559	21	96	70.6765	21
375	21.037	93.559	21	98	69.6765	21
376	21.037	94.441	21	99	69.6765	21
377	21.037	96.324	21	100	69.6765	21
378	21.037	97.235	21	101	69.6176	21
379	21.037	98.235	21	102	68.5588	21
380	21.037	99.235	21	103	67.9118	21
381	21.037	101.147	21	105	67	21
382	21.037	102.147	21	106	66.6176	21
383	21.037	103.147	21	107	64.0294	21
384	21.037	105.059	21	108	62.6471	21
385	21.037	106.059	21	109	60.0882	21
386	21.037	107.029	21	110	57.1765	21
387	21.037	108.912	21	112	53.2941	21
388	21.037	109.912	21	113	49.4412	21
389	21	110.824	21	114	46.1176	21
390	21	112.765	21	115	41.4706	21.2353
391	21	113.735	21	116	37.6176	21.2353
392	21	114.706	21	117	33.7647	22
393	21	116.647	21	119	30.7941	22
394	20	117.559	20	120	26.9412	21
395	20	118.559	20	121	24.9412	21
396	20	120.441	20	122	23	21
397	20	121.412	20	123	22	21
398	20	122.412	20	125	21	22
399	20	124.353	20	126	21	22
400	20	125.265	20	127	20	22.8529
401	20	125.265	20	128	20	22.8824
402	20	135.912	20	133	20	60
403	20	141.706	20	137	20	63
404	20	146.529	20	140	20	75
405	20	152.353	20	143	20	83
406	20	158.147	20	147	20	87
407	20	162.941	20	150	20	99
408	20	168.559	20	153	20	110
409	20	173.5	20	156	20	121
410	20	178.382	20	160	20	132
411	20	181.206	20	163	20	143
412	20	183.559	20	166	20	155
413	20	185.882	20	170	20	166
414	20	184.206	20	173	20	177
415	20	181.412	20	176	20	188
416	20	176.559	20	180	20	199
417	20	168.588	20	183	20	210
418	20	158.265	20	186	20	221
419	20	146.618	20	189	20	232
420	20	133.206	20	192	20	242
421	20	117.618	20	192	20	242
422	20	102.324	20	188	20	242
423	20	89.618	20	179	20	242
424	20	78.088	20	159	20	242
425	19	68.294	19	131	19	242
426	19	61.5	19	99	19	242
427	19	56.382	19	69	19	242
428	19	52.676	19	45	19	242
429	19	49.941	19	31	19	242
430	19	49	19	24	19	242
431	19	48	19	20	19	242
432	19	47	19	19	19	21.8529
433	19	47	19	19	19	21
434	19	47	19	19	19	21
435	19	46.029	19	19	19	20
436	19	45	19	19	19	20
437	19	44	19	19	19	20
438	19	43	19	19	19	20
439	19	40	19	19	19	20
440	19	38	19	19	19	20
441	19	35	19	19	19	19.2353
442	19	32	19	19	19	19.2353
443	19	28	19	19	19	19
444	19	26	19	19	19	19
445	19	24	19	19	19	19
446	19	22	19	19	19	19
447	19	21	19	19	19	19
448	19	21	19	19	19	19
449	19	20	19	19	19	19
450	19	19	19	19	19	19
451	19	19	19	19	19	19
452	19	19	19	19	19	19
453	19	19	19	19	19	19
454	19	19	19	19	19	19
455	18	18	18	18	18	18
456	18	18	18	18	18	18
457	18	18	18	18	18	18
458	18	18	18	18	18	18
459	18	18	18	18	18	18
460	18	18	18	18	18	18
461	18	18	18	18	18	18
462	18	18	18	18	18	18
463	18	18	18	18	18	18
464	18	18	18	18	18	18
465	18	18	18	18	18	18
466	18	18	18	18	18	18
467	18	18	18	18	18	18
468	18	18	18	18	18	18
469	18	18	18	18	18	18
470	18	18	18	18	18	18
471	18	18	18	18	18	18
472	18	18	18	18	18	18
473	18	18	18	18	18	18
474	18	18	18	18	18	18
475	18	18	18	18	18	18
476	18	18	18	18	18	18
477	18	18	18	18	18	18
478	18	18	18	18	18	18
479	18	18	18	18	18	18
480	18	18	18	18	18	18
481	18	18	18	18	18	18
482	18	18	18	18	18	18
483	18	18	18	18	18	18
484	18	18	18	18	18	18
485	18	18	18	18	18	18
486	17	17	17	17	17	17
487	17	17	17	17	17	17
488	17	17	17	17	17	83
489	17	17	17	17	17	87
490	17	17	17	17	17	98
491	17	17	17	17	17	109
492	17	17	17	17	17	119
493	17	17	17	17	17	129
494	17	17	17	17	17	140
495	17	17	17	17	17	150
496	17	17	17	17	17	160
497	17	17	17	17	17	171
498	17	17	17	17	17	181
499	17	17	17	17	17	191
500	17	17	17	17	17	202
501	17	17	17	17	17	212
502	17	17	17	17	17	212
503	17	17	17	17	17	222
504	17	17	17	17	17	233
505	17	17	17	17	17	242
506	17	17	17	17	17	242
507	17	17	17	17	17	242
508	17	17	17	17	17	242
509	17	17	17	17	17	242
510	17	17	17	17	17	242
511	17	17	17	17	17	242
512	17	17	17	17	17	242
513	17	17	17	17	17	242
514	17	17	17	17	17	242
515	17	17	17	17	17	242
516	16	16	16	16	16	242
517	16	16	16	16	16	16
518	16	16	16	16	16	16
519	16	16	16	16	16	16
520	16	16	16	16	16	16
521	16	16	16	16	16	16
522	16	16	16	16	16	16
523	16	16	16	16	16	16
524	16	16	16	16	16	16
525	16	16	16	16	16	16
526	16	16	16	16	16	16
527	16	16	16	16	16	16
528	16	16	16	16	16	16
529	16	16	16	16	16	16
530	16	16	16	16	16	16
531	16	16	16	16	16	16
532	16	16	16	16	16	16
533	16	16	16	16	16	16
534	16	16	16	16	16	16
535	16	16	16	16	16	16
536	16	16	16	16	16	16
537	16	16	16	16	16	16
538	16	16	16	16	16	16
539	16	16	16	16	16	16
540	16	16	16	16	16	16
541	16	16	16	16	16	16
542	16	16	16	16	16	16
543	16	16	16	16	16	16
544	16	16	16	16	16	16
545	16	16	16	16	16	16
546	16	16	16	16	16	16
547	15	15	15	15	15	15
548	15	15	15	15	15	15
549	15	15	15	15	15	15
550	15	15	15	15	15	15
