# Supplementary material for: A convenient analytic method for gel quantification using ImageJ paired with Python or R
Source: PLoS One. 2024 Nov 21;19(11):e0308297. doi: 10.1371/journal.pone.0308297 (PMC11581290; doi:10.1371/journal.pone.0308297)
Supplement: S2 Dataset — An Excel file including all the data used to demonstrate the FLQ method, composed of the gel images and the corresponding obtained ImageJ data. (XLSX) [file pone.0308297.s002.xlsx]

## Sheet: IVT_37C_n1
Distance	Background	Con	2days	4days	7days	10days	Ladder
0	29.7778	23.972	27.264	28.0278	28.5	27.8889	22.5
0.00333	29.5694	24.125	26.944	27.8194	28.75	27.875	22.542
0.00667	30.0694	23.611	26.556	28.1944	28.9306	28.125	22.417
0.01	30.0972	23.819	26.722	28.1667	29.1528	28.0694	22.264
0.01333	29.9583	23.875	26.542	27.9722	29	27.9167	22.014
0.01667	29.7083	23.764	26.417	27.7639	28.9861	27.7361	21.806
0.02	30.0694	23.819	26.931	27.5694	29.0139	27.9306	22.069
0.02333	29.6944	23.819	26.556	27.5417	28.5694	28.0139	22.264
0.02667	29.7639	24.028	26.292	27.8611	28.8333	28.2917	22.083
0.03	29.75	24.042	26.278	27.9722	29.1389	28.1806	21.708
0.03333	29.7222	23.722	26.361	27.8194	29.2917	27.8056	21.389
0.03667	29.7917	23.833	26.097	27.5	29.2083	27.8194	21.486
0.04	29.6111	23.597	26.333	27.4583	29.1111	27.5556	21.611
0.04333	29.5972	23.486	26.097	27.4306	29.7222	27.6111	21.597
0.04667	29.5278	23.708	25.847	27.2917	30.4444	27.7361	21.403
0.05	29.5833	23.903	26	27.1528	30.4028	27.5417	21.028
0.05333	29.9028	23.653	25.944	27.4028	30.8194	27.7917	21.597
0.05667	29.6667	23.375	26.069	27.2639	31.1389	28.0417	21.542
0.06	29.875	23.444	25.958	26.9861	31.4444	27.9028	21.347
0.06333	30.2083	23.403	25.75	26.9306	31.6944	27.5556	21.042
0.06667	30.0139	23.028	25.583	26.8472	32.375	27.9306	20.625
0.07	29.9167	23.556	25.778	27.0139	32.7222	27.9306	20.972
0.07333	29.4583	23.222	25.708	27.0694	33.5417	27.7083	21.042
0.07667	29.1944	23	25.403	26.9583	34.625	27.7222	21.069
0.08	29.3056	23	25.292	26.8333	35.7361	27.7222	21.014
0.08333	29.5278	22.597	25.431	27.0417	36.5417	27.5139	21.181
0.08667	29.4444	22.653	25.181	26.6944	36.9306	27.8333	20.889
0.09	29.1667	23.056	25.042	26.5278	38.2639	27.8056	20.861
0.09333	29.0972	23.264	25.014	26.4583	39.6806	27.5417	20.861
0.09667	29.2917	22.972	25.444	26.6944	40.625	27.4722	20.944
0.1	29.2361	23.181	25.444	26.8889	41.8333	27.6111	21.125
0.10333	29.3472	23.069	25.528	26.2917	42.6944	27.4167	21.222
0.10667	29.1528	23.042	25.528	26.25	43.6667	27.5	21.208
0.11	29.0278	22.972	25.403	26.5278	44.7778	27.5972	21.083
0.11333	29.0278	22.861	24.764	26.3333	45.6806	27.7083	21
0.11667	28.9583	22.792	24.889	26.0417	46.3611	27.2917	20.875
0.12	28.875	22.458	24.833	25.7083	47.1944	27.375	21.236
0.12333	28.9167	22.333	24.708	25.6528	48.125	27.3056	21.25
0.12667	28.9028	22.444	24.778	25.9028	49.25	27.2917	20.958
0.13	28.8333	22.181	25.097	25.9583	50.2639	27.4861	20.736
0.13333	28.8889	22.194	24.472	25.5694	50.7778	27.4444	20.611
0.13667	28.9028	22.208	24.083	25.9583	51.3889	27.5972	20.486
0.14	28.9028	21.903	24.014	26	51.7778	27.6111	20.708
0.14333	28.8056	21.472	24.375	25.5972	51.9306	27.6111	21.097
0.14667	28.8611	21.597	24.181	25.4028	51.5139	27.2778	21
0.15	28.8472	21.542	23.917	25.6111	51.3194	27.125	20.972
0.15333	28.9167	21.639	23.931	25.75	51.0278	27.0694	20.764
0.15667	28.9583	21.625	24.153	25.7222	50.8889	27	20.583
0.16	28.75	21.375	24	25.5833	50.6806	26.8889	21.014
0.16333	28.7778	21.597	23.806	25.2639	50.3056	26.875	21.222
0.16667	28.6667	21.819	23.625	25.0417	49.4167	26.8472	20.681
0.17	28.6806	21.667	23.514	25.0278	48.6667	26.7778	20.333
0.17333	28.5556	21.667	23.556	25.1944	48.0417	26.875	20.472
0.17667	28.5833	21.708	23.028	24.6944	47.2917	26.8056	20.694
0.18	28.8056	21.181	23.097	24.6389	46.1528	26.4861	20.333
0.18333	28.5139	21.153	22.861	24.8472	45.1528	26.3889	20.125
0.18667	28.3611	21.222	22.653	24.75	44.2083	26.3056	20.222
0.19	28.4306	21.056	22.597	24.375	43.3889	26.0833	20.486
0.19333	28.1389	20.431	22.611	24.5833	42.3056	26.2083	20.403
0.19667	28.3333	20.306	22.639	24.3889	40.9306	26	20.528
0.2	28.1528	20.333	22.431	24.2361	39.9722	25.6111	20.222
0.20333	27.7639	20.236	22.194	23.9028	39.2222	25.2778	19.764
0.20667	27.9861	20	22.444	23.4583	37.6667	25.2083	19.944
0.21	28.1528	19.972	21.917	23.4444	36.9861	25.4583	19.708
0.21333	28.0972	19.861	21.444	23.375	35.9306	25.0833	19.722
0.21667	27.9861	19.597	21.194	23.2361	34.8056	24.8056	19.625
0.22	27.9583	19.153	21.111	22.9722	33.9028	24.7917	19.444
0.22333	28	18.875	20.764	22.5556	32.8889	24.6944	19.792
0.22667	28.0833	18.625	20.264	21.7917	32.2778	24.2917	19.208
0.23	27.9167	18.153	20.167	21.6389	31.3056	24.1806	19.097
0.23333	27.7778	17.847	19.944	21.3194	30.4306	23.7639	19.083
0.23667	27.875	17.847	19.806	20.6806	29.5139	23.375	19.056
0.24	27.8611	17.514	19.514	20.4028	28.6528	22.8333	18.917
0.24333	27.6806	17.069	18.931	20.3333	27.8333	22.7778	19.069
0.24667	27.5972	16.556	18.5	20.1111	26.8611	22.625	19.125
0.25	27.4306	16.25	18.167	19.6528	26.0139	22.3194	18.736
0.25333	27.5278	15.958	17.778	19.0694	25.625	21.875	18.042
0.25667	27.2778	15.597	17.403	18.6944	24.6389	21.1528	18.056
0.26	27.2917	15.194	16.861	18.1806	24.1389	20.9861	17.806
0.26333	27.1528	14.806	16.486	17.8056	23.3333	20.5694	17.875
0.26667	27.0417	14.556	16.153	17.4722	22.3333	20	17.778
0.27	26.75	13.931	15.431	16.8194	22.0278	19.9583	17.667
0.27333	27.1528	13.847	15.319	16.9028	21.5417	19.7083	17.194
0.27667	27.1806	13.556	15.236	16.8194	20.8472	19.4583	16.875
0.28	27.2639	13.153	15.083	16.4861	20.1944	18.9167	16.75
0.28333	27.2222	12.903	14.958	15.8611	19.5417	18.4306	16.958
0.28667	26.9306	12.861	14.375	15.8194	18.8333	18.2639	16.528
0.29	27.0278	12.431	14.014	15.4722	18.7083	18.3333	16.819
0.29333	26.8194	12.347	13.861	15.2083	18.2639	18.125	16.361
0.29667	26.625	12.361	13.764	14.9306	17.7361	17.8889	15.792
0.3	26.7778	12.111	13.611	14.6806	17.4583	17.625	16.083
0.30333	26.6528	12.056	13.361	14.3333	17.0833	17.5278	15.972
0.30667	26.5	11.389	13.139	14.4583	16.9167	17.3333	16.014
0.31	26.4444	11.222	13.097	14.3889	16.625	17.3889	15.722
0.31333	26.2917	11.514	13.069	14.1667	16.25	17.3889	15.431
0.31667	26.375	11.681	12.917	13.8889	16.0833	17	15.972
0.32	26.4167	11.5	12.722	14.125	15.8194	17.0694	15.806
0.32333	26.4167	11.597	12.944	14.1667	15.9861	17.0139	15.556
0.32667	26.4306	11.694	13.056	14.1528	16.1111	16.9861	15.236
0.33	26.1806	11.875	12.917	14.1944	15.9028	17.0556	15.042
0.33333	26.25	11.597	13.167	14.1667	15.5833	17.2361	15.278
0.33667	26.4444	11.653	12.847	14.0833	15.6944	17.7361	15.389
0.34	26.4861	11.833	12.833	14.1389	15.625	17.8333	15.569
0.34333	26.2778	11.889	13.028	14.3889	15.5972	17.8194	15.819
0.34667	25.9306	11.889	13.486	14.75	15.5833	17.9306	15.944
0.35	26.1389	12.014	13.375	14.8194	15.7917	18.0556	15.667
0.35333	26.4306	11.764	13.264	15.0139	15.6806	18.0139	15.139
0.35667	26.6389	11.875	13.444	15.4028	15.75	18.1944	15.181
0.36	26.5556	12.306	13.792	15.5694	15.9722	18.6667	15.569
0.36333	25.9444	12.292	13.681	15.7917	15.7917	18.9167	15.875
0.36667	26.1389	12.75	14	15.6528	16.0833	19.4861	15.875
0.37	26.0694	13.125	14.194	15.9583	16.3333	19.8611	15.833
0.37333	26.0278	13.306	14.528	16.3889	16.4722	20.0278	15.833
0.37667	26.0972	13.444	14.875	16.7083	16.7917	20.2361	15.722
0.38	26.2222	13.264	15.278	17.0417	16.8472	20.8889	15.389
0.38333	26.1944	13.431	15.472	17.4861	16.9306	21.0417	16.069
0.38667	26.0278	13.861	15.597	17.8056	17.2083	21.4028	16.111
0.39	25.9722	14.222	15.819	18.0833	17.6111	22.0139	16.083
0.39333	26.1667	14.236	16.097	18.4583	17.9167	22.3889	16.486
0.39667	26.0417	14.458	16.014	18.8056	18.1111	23.0139	16.722
0.4	26.3056	14.889	16.403	18.8472	18.2361	23.2222	17.208
0.40333	26.2917	15.292	16.653	19.0972	18.3333	23.5139	17.167
0.40667	26.2083	15.569	16.903	19.6111	18.7083	23.7778	16.722
0.41	26.2361	15.569	17.556	20.1944	19.4306	24.2917	16.806
0.41333	26.375	16.069	17.778	20.4444	19.5139	24.5139	16.903
0.41667	26.1389	16.25	17.833	21.0694	19.6806	25.1944	17.181
0.42	25.9861	16.486	17.917	21.4722	19.9306	25.9028	17.514
0.42333	26.0278	16.819	18.111	21.6389	20.0139	26.4722	17.597
0.42667	26.4583	16.569	18.681	21.8194	20.25	26.7639	17.611
0.43	26.0278	17.431	19.597	22.6389	20.4583	27.1111	17.319
0.43333	26.1667	17.694	19.903	23.125	20.6806	27.6111	17.583
0.43667	26.0833	17.75	19.903	23.3194	20.7778	28.25	18.139
0.44	25.5972	18.125	20.056	23.5417	20.7639	29.0417	18.306
0.44333	26.1806	18.542	20.486	23.9028	21.2361	29.7222	18.431
0.44667	26.3333	18.528	20.778	24.6944	21.6528	30.1806	18.417
0.45	26.2639	18.861	21.208	25.375	21.8889	30.6111	18.736
0.45333	26.1389	19.292	21.625	25.8611	22.0556	31.1111	19.028
0.45667	26.2222	19.667	22.194	26.1944	22.3472	31.4722	18.903
0.46	26.2778	20.139	22.528	26.6944	22.7778	32.125	19.194
0.46333	26.1667	20.431	22.903	27.1528	22.8611	32.7639	19.292
0.46667	26.1806	20.5	23.167	27.5556	23.0139	33.3333	19.417
0.47	26.1806	20.667	23.375	27.9167	23.4167	34.0556	19.514
0.47333	26.0139	20.667	23.889	28.4167	23.7361	35.1806	20.125
0.47667	26.0556	20.778	24.264	28.6944	24	35.7639	20.153
0.48	25.8333	21.236	24.514	29.1528	24.0972	36.25	19.889
0.48333	25.7639	21.819	24.722	29.5972	24.0833	37.0972	19.889
0.48667	26.2222	22.083	25.042	30.2222	24.4722	37.9028	20.333
0.49	26.2361	22.153	25.625	30.9167	24.2639	38.6667	20.264
0.49333	26.0833	22.25	25.903	31.0694	24.2361	38.8472	20.431
0.49667	26.1389	22.528	26.292	31.4444	24.375	39.5139	20.375
0.5	26.1528	22.681	26.611	31.9722	24.6528	40.5556	20.069
0.50333	26.0417	22.917	26.569	32.4583	24.6111	40.9583	20.528
0.50667	26.3889	23.722	26.833	33.2778	24.875	41.5694	20.417
0.51	26.4028	24.222	27.667	33.7639	24.9167	42.2083	20.833
0.51333	26.1528	24.306	28.306	34.3056	25.0694	43.0556	21.361
0.51667	25.8472	24.111	28.597	35.0139	25.3472	44.0694	21.736
0.52	25.9028	24.5	29.014	35.2361	25.25	44.5417	21.333
0.52333	26.4028	24.653	29.528	36.1806	25.7083	45.2639	21.194
0.52667	26.375	24.958	29.903	36.4444	25.8611	45.9444	21.306
0.53	26.1528	25.167	30.111	36.7639	25.9444	46.5556	21.472
0.53333	26.0833	25.389	30.028	37.4722	25.875	47.125	21.542
0.53667	26.1944	25.792	30.736	38.0139	25.7917	47.6389	22.042
0.54	26.2917	26.167	31.083	38.625	25.8194	48.125	22.181
0.54333	26.3056	26.431	31.556	38.9028	26.0972	48.7361	22.097
0.54667	26.4444	26.486	32.083	39.0556	26.4444	49.4861	22.028
0.55	26.4583	26.736	32.347	39.75	26.7083	50.2361	22.167
0.55333	26.4028	27.153	32.889	40.6667	26.8333	51.1528	22.306
0.55667	26.5556	27.319	33.333	41.3056	27.1111	51.75	22.597
0.56	26.5833	27.472	33.681	41.875	27.2361	52.3056	22.639
0.56333	26.4444	27.778	34.028	42.3194	27.2083	52.75	22.361
0.56667	26.2917	28.472	34.236	42.375	27.1667	53.6806	22.736
0.57	26.4444	28.014	34.361	43.0556	27.1528	54.2222	22.861
0.57333	26.3611	28.375	34.861	43.6667	26.9444	54.7083	23.069
0.57667	26.3333	28.986	35.597	44.25	26.9167	55.1389	23.139
0.58	26.3611	29.278	36.014	44.9167	27.3333	55.5694	22.903
0.58333	26.125	29.708	36.292	45.2917	27.4167	56.2639	23.514
0.58667	26.1111	30.083	36.75	45.6111	27.4306	56.9722	23.431
0.59	26.2083	30.458	37.25	45.9167	27.3889	57.5139	23.431
0.59333	26.25	30.819	37.694	46.4306	27.4306	57.9861	23.306
0.59667	26.25	31.542	38.042	47.1528	27.4722	58.5278	23.333
0.6	26.3611	32.028	38.708	47.5556	27.8472	59.3472	23.222
0.60333	26.4306	32.042	38.556	47.9167	27.625	59.4583	23.486
0.60667	26.4444	32.264	38.736	48.375	27.6528	60.0417	23.681
0.61	26.4861	32.431	39.361	48.9722	28.1111	60.9722	23.694
0.61333	26.6389	32.375	40.097	49.5556	28.0139	61.0833	24.569
0.61667	26.5139	32.875	40.667	50.5278	27.9444	62.0833	24.764
0.62	26.4583	33.153	41.083	51.0556	28.0417	62.6389	24.75
0.62333	26.5139	33.347	41.611	51.5694	28.1111	63.1667	24.667
0.62667	26.5	33.875	42.25	52.4861	28.0556	63.7917	24.722
0.63	26.4861	34.444	42.75	52.5972	28.1944	64.8472	25.042
0.63333	26.4861	34.903	42.958	53.3889	28.2639	65.7083	24.875
0.63667	26.5833	35.444	43.375	53.8472	28.1806	66.2778	24.847
0.64	26.75	35.778	44.069	54.5139	28.0278	66.7639	24.889
0.64333	26.75	36.25	45.014	55.8333	28.125	67.3889	25.111
0.64667	26.6111	36.889	45.958	56.1389	28.375	67.7639	25.736
0.65	26.3194	37.097	46.139	56.4028	28.4306	68.4722	26.014
0.65333	26.375	37.361	46.417	57.1111	28.5139	68.875	26.444
0.65667	26.7083	37.944	47.319	58.4028	28.6528	69.1111	26.931
0.66	26.4861	39.167	48.417	58.75	28.2361	70.2639	26.667
0.66333	26.9028	39.222	49.056	59.1111	28.2083	70.7361	26.694
0.66667	26.875	39.944	49.472	59.75	28.2222	71.0833	26.806
0.67	26.7222	40.583	49.972	60.4444	28.1944	71.6389	27.083
0.67333	26.625	40.75	50.75	61.3194	28.2222	72.2778	27.597
0.67667	26.9861	41.194	51.333	62	27.9444	72.5139	28.417
0.68	26.7778	41.389	52.111	62.4167	28.2083	72.375	28.694
0.68333	26.75	41.625	52.542	63.0694	28.5139	72.6806	30.292
0.68667	26.75	41.958	52.819	63.6528	28.5556	73.2778	33.847
0.69	27	42.444	53.417	63.9028	28.3056	73.5972	39.653
0.69333	26.9028	42.986	53.681	64.5	28.6944	73.6667	49.833
0.69667	26.7778	43.208	54.694	64.9444	28.4306	74.0139	62.042
0.7	26.8611	43.694	55.528	65.25	28.1389	74.5417	74.847
0.70333	26.9722	44.639	55.903	65.5694	28.1528	74.875	86.764
0.70667	27.0556	45.125	56.472	66.3056	28.6944	75.2917	95.847
0.71	27.1111	45.861	57.208	67.125	28.6389	75.3056	102.292
0.71333	27.0833	46.542	57.986	67.8194	28.5139	75.5278	105.389
0.71667	26.9444	47.042	58.792	68.4583	28.4444	75.9444	104.819
0.72	27.125	47.403	59.75	69.2778	28.6389	76.3611	100.736
0.72333	27	48.153	60.278	70.125	28.7361	76.6667	93.958
0.72667	26.9861	48.972	61.153	70.8472	28.625	76.9167	85.306
0.73	27.1389	49.833	61.986	71.8889	28.5833	77.0417	75.764
0.73333	27.2083	50.681	62.611	72.7639	28.4306	77.1389	66.417
0.73667	27.2083	51.236	63.556	73	28.625	77.4722	58.111
0.74	27.125	51.861	64.389	73.6528	28.5417	77.7917	49.861
0.74333	27.125	52.486	64.958	73.8056	28.1667	77.8611	43.903
0.74667	27.1667	53.139	65.722	73.8611	28.2222	77.7917	39.847
0.75	27.5278	53.861	66.583	74.2917	28.4583	77.75	37.069
0.75333	27.7778	54.528	67.042	75.0417	28.1944	77.9722	34.444
0.75667	27.8056	54.972	67.694	75.4722	27.9028	77.9583	33.014
0.76	27.4306	55.583	68.542	75.3611	28	77.8056	31.972
0.76333	27.1111	56.458	69.319	75.5556	28.4306	77.8056	30.958
0.76667	27.2222	57.222	69.75	76.5	28.6944	77.8889	29.958
0.77	27.2917	57.111	70.097	76.6389	28.375	77.4444	29.542
0.77333	27.5972	58.542	70.819	77.4167	28.1528	77	29.111
0.77667	27.5972	59.208	71.306	77.8333	28.0278	76.8056	28.875
0.78	27.5	59.569	71.736	78.0139	28.0833	76.6528	28.736
0.78333	27.6389	60.278	72.764	78.2639	27.7639	76.2639	28.819
0.78667	27.8889	61.042	73.361	78.4861	27.7222	76.3889	28.25
0.79	27.7778	61.764	73.583	78.6528	27.9444	76.0278	28.292
0.79333	27.4306	62.139	73.681	78.4722	27.9167	75.4444	28.333
0.79667	27.4444	62.25	73.694	77.875	27.9444	75.0139	28.333
0.8	27.7222	62.931	73.958	78.0833	27.7083	74.5139	28.625
0.80333	27.5833	63.514	74.125	77.9861	27.5417	73.8333	28.556
0.80667	27.4861	63.847	74.597	77.6806	27.7222	73.0417	28.472
0.81	27.4583	64.347	74.931	77.4722	27.7917	72.4861	28.653
0.81333	27.6806	65.042	74.847	77.4444	27.2361	72.1111	28.653
0.81667	27.8889	65.778	75.653	77.4444	27.2917	70.875	28.542
0.82	27.5	66.347	75.903	77.1111	27.2639	70.7222	28.25
0.82333	27.5278	66.847	76.236	76.625	27.0556	70.0972	28.347
0.82667	27.7361	67.625	76.444	76.5833	26.7361	69	28.917
0.83	27.6389	68.708	76.597	76.8194	26.4306	68.0694	29.042
0.83333	27.4444	69.556	77.444	76.3472	26.4028	67.9306	28.764
0.83667	27.3333	70.708	77.764	76.0139	26.1944	67.3472	28.986
0.84	27.4583	71.778	77.847	75.8889	26.1806	66.8333	29.25
0.84333	27.7083	72.681	77.792	75.9167	26.3611	66.25	29.597
0.84667	27.8611	73.069	77.389	75.9861	26.3333	65.375	30.028
0.85	27.5278	73.139	78.111	76.0278	26.1806	64.5972	30.319
0.85333	27.5556	74.208	78.486	75.2639	25.7778	64.0556	29.847
0.85667	27.7361	75.486	78.625	74.4861	25.6389	63.5	29.597
0.86	27.5278	76.278	78.694	74.0556	25.7361	62.7917	30.097
0.86333	27.4028	77.236	79.417	73.1667	25.5694	61.9028	30.417
0.86667	27.5	78.431	79.306	73.2639	25.4167	60.5278	30.542
0.87	27.5556	79.375	78.847	72.5	25.0556	59.7778	30.903
0.87333	27.5278	80.625	78.736	71.5694	24.7778	59.3333	31.458
0.87667	27.2778	82.542	79.458	71.5139	25.3194	58.7917	31.986
0.88	27.4583	85.097	79.681	70.9444	25.1389	57.7083	33.097
0.88333	27.6528	87.917	80.333	70.7222	24.9722	57.0417	34.5
0.88667	27.6111	93.347	81.722	70.8611	24.875	56.3611	39.056
0.89	27.5	102.375	84.014	71.7083	24.9583	55.4583	49.264
0.89333	27.25	115.375	88.139	73	24.8472	55.0417	67.931
0.89667	27.2222	135.125	93.431	75.5694	24.6944	54.7083	93.375
0.9	27.375	158.042	101.236	78.3056	24.6806	54.4722	111.819
0.90333	27.3889	182.556	109.931	81.3611	24.6806	54.4167	122.417
0.90667	27.2917	206.694	118.25	84.8333	24.6528	54.5417	125.236
0.91	27.4028	217.181	126.292	87.5972	25.1528	54.3056	119.319
0.91333	27.5833	221.097	132.528	88.875	24.9167	54.3194	109.028
0.91667	27.4861	222.75	136.472	89.2222	24.9167	53.9861	96.514
0.92	27.25	223.167	137.722	88.0694	25	53.8056	83.194
0.92333	27.2778	222.694	135.611	85.4583	24.7917	53.625	70.708
0.92667	27.3611	218.417	129.306	81.5	24.8194	52.3194	60.875
0.93	27.1806	198.597	119.819	76.0278	24.9306	50.875	53.236
0.93333	27.2361	174.889	108.75	70.2083	24.8333	49.6528	47.681
0.93667	27.5694	150.681	97.069	64.5	24.8472	48.375	44.014
0.94	27.5417	127.889	84.597	58.8889	25.2917	47.125	41.458
0.94333	27.6528	109.069	74	53.75	25.3056	45.3889	39.597
0.94667	27.9167	92.792	65.181	49.625	25.5556	44.0278	38.444
0.95	27.8889	79.583	58.069	46.3194	25.5972	42.7778	37.569
0.95333	27.625	69.736	52.403	43.7083	25.375	41.6667	36.792
0.95667	27.3889	62.389	47.486	41.5972	25.5833	40.8611	35.847
0.96	27.4028	56.917	44.069	39.9583	25.6667	40.4167	36.361
0.96333	27.5972	52.847	41.667	38.7083	25.8194	39.8611	36.139
0.96667	27.4306	49.625	39.486	37.6528	25.9722	39.4722	36.111
0.97	27.0139	46.75	37.389	37.1667	26.0417	39.3333	37.278
0.97333	27.6528	44.042	36.736	36.5556	25.9028	38.8194	37.083
0.97667	27.7222	42.167	36	35.6806	26.0417	38.2778	37.778
0.98	27.7361	40.667	35.125	35.25	26.0139	38.1806	39.694
0.98333	27.6389	39.722	34.25	35.3611	25.9583	38.2639	44.333
0.98667	27.4722	38.847	33.889	35.2361	26.1389	38.0833	55.028
0.99	27.5556	37.653	32.903	35.2083	26.5278	38.0278	73.472
0.99333	27.5	37.014	32.611	34.8194	26.5417	37.7639	94.764
0.99667	27.4028	36.681	32.556	34.6389	26.5278	37.5	112.472
1	27.625	36.167	32.25	34.5694	26.4583	37.2222	121.986
1.00333	28.0972	35.389	31.708	33.9306	26.6528	36.6667	123.861
1.00667	27.8611	34.806	31.264	33.75	26.875	36.8472	118.042
1.01	27.6806	34.625	31.111	33.7222	27.1667	37	109.056
1.01333	27.6667	34.625	31.014	33.5556	27.3194	36.7361	98.139
1.01667	27.75	34.5	30.639	33.4306	27.0278	36.2083	85.694
1.02	27.5278	33.958	30.569	33.4861	26.8472	35.6528	75.194
1.02333	27.9028	33.903	30.653	33.5417	27.0833	35.875	66.639
1.02667	28.0556	33.583	30.833	33.5278	27.2083	35.9306	60.458
1.03	27.8333	33.208	30.792	33.4028	27.0972	35.8056	57.778
1.03333	27.9722	32.903	30	33.125	27.3472	35.8611	59.931
1.03667	27.7639	33.069	30.25	33.3333	27.2083	35.3889	71.75
1.04	27.9583	33.181	29.931	33.3333	27.0833	35.1528	90.514
1.04333	28.1389	33.306	29.667	33.1667	27.2083	35	112.583
1.04667	27.9861	33.361	29.819	33.0694	27.3472	34.9167	133.875
1.05	27.5694	32.903	28.847	32.8056	27.6528	34.625	147.931
1.05333	27.9306	33.236	29.181	32.2917	27.4583	34.3472	150.042
1.05667	27.8472	33.111	29.097	32.0972	27.5556	34.0694	147.222
1.06	27.7222	32.958	29	31.9722	27.6667	33.7361	140.403
1.06333	28.0694	33.264	29.542	31.9583	27.5	33.3889	129.653
1.06667	28.0556	33.417	28.958	31.2083	27.0694	33.5556	117.417
1.07	27.7778	33.681	29.208	30.875	27.3194	33.3889	105.556
1.07333	27.75	33.458	29.222	30.7361	27.4444	33.2361	99.931
1.07667	27.8194	33.056	28.819	30.5833	27.5833	33.0556	104.292
1.08	27.6806	33	28.194	30.1667	27.8611	32.5278	123.139
1.08333	27.4167	33.097	29.083	30.0556	27.4167	32.7917	162.083
1.08667	27.6528	33.028	28.889	29.7083	27.1667	32.8333	195
1.09	27.7639	32.833	28.597	29.7222	27.1806	32.5972	206.819
1.09333	27.4306	32.681	28.861	29.8333	27.5	32.1944	213.236
1.09667	27.4583	32.722	28.333	29.5139	27.3611	32.0556	217.875
1.1	27.5	32.361	28.306	29.375	27.5417	32.125	220.403
1.10333	27.4583	31.972	28.208	29.3611	27.5139	31.9167	221.861
1.10667	27.5694	31.944	28.222	29.1667	27.4306	31.5694	222.889
1.11	27.7222	32.403	28.319	28.6944	27.4167	31.6528	222.389
1.11333	27.7361	32.028	28.167	28.9722	27.2917	31.6528	213.986
1.11667	27.8333	32.417	27.681	28.9861	27.1528	31.2778	201.861
1.12	27.625	32.597	27.861	28.8889	27.1111	31.0139	197.069
1.12333	27.5694	32.375	28.361	28.5139	27.2222	30.9444	199.944
1.12667	27.9028	32	27.861	28.1806	27.3472	30.5972	206.542
1.13	27.9861	32.042	27.528	28.2361	27.0694	30.8333	211.181
1.13333	27.8472	31.792	27.653	28.1944	27.2917	30.875	214.472
1.13667	27.7639	31.667	27.792	28.25	27.5	30.7639	217.25
1.14	27.6944	32	27.944	28.3889	27.1389	30.6389	219.347
1.14333	27.5417	31.486	27.653	28.2639	27.4444	30.875	221.069
1.14667	27.1667	31.694	27.417	27.625	27.6667	30.5556	222.194
1.15	27.4444	31.486	27.403	27.4583	27.5	30.4583	223.153
1.15333	27.7917	31.333	27.347	27.5417	27.2361	30.3611	223.819
1.15667	27.25	31.833	27.403	27.375	27.2361	30.3889	224.069
1.16	27.4167	31.208	27.431	27.8333	27.3056	29.9722	224.542
1.16333	27.6389	31.431	27.319	27.6389	27.3472	30.0278	225.167
1.16667	27.4444	31.458	27.097	27.3611	27.375	29.9444	225.5
1.17	27.3194	31.472	26.903	26.9861	27.4583	29.6806	225.583
1.17333	27.3611	31.611	26.806	26.8889	26.9722	29.8194	225.208
1.17667	27.4167	31.236	27.347	26.6528	26.9167	29.7222	218.792
1.18	27.4722	31.236	27.417	27.0417	26.8472	29.3333	192.611
1.18333	27.3333	31.194	27.264	27.1944	26.9861	29.0694	165.639
1.18667	27.2778	30.792	27.125	26.9306	27.0972	29.0694	139.528
1.19	27.0694	30.514	27.222	26.7778	27.1667	28.8056	115.847
1.19333	27.375	30.833	26.764	26.4722	27.125	29.0694	95.292
1.19667	27.5833	30.806	26.847	26.4028	27.0833	29.1806	79.278
1.2	27.6111	30.556	26.861	26.75	27.125	29.0694	67.25
1.20333	27.4583	30.847	26.056	26.9306	27.1944	28.6528	58.319
1.20667	27.4444	30.694	26.319	26.3194	27.0694	28.8333	53.097
1.21	27.6944	30.278	26.333	26.3194	27.1806	28.9722	49.083
1.21333	27.75	29.889	26.597	26.5139	27.0833	28.7778	45.861
1.21667	27.5972	30.056	26.889	26.5278	26.8056	28.3889	43.347
1.22	27.4167	30.556	26.736	26.5278	26.6667	28.3056	40.917
1.22333	27.5417	30.139	26.403	26.6667	26.7639	28.5972	39.708
1.22667	27.4306	29.736	26.306	26.6528	26.9722	28.7083	38.75
1.23	27.3194	29.556	26.417	26.6667	26.8194	28.5278	37.986
1.23333	27.4028	29.736	26.75	26.8889	26.5694	28.125	37.125
1.23667	27.4861	29.278	26.569	26.9167	26.4028	27.9583	36.111
1.24	27.7083	29.528	26.278	26.5833	26.875	27.6111	35.917
1.24333	27.6389	29.306	26.028	26.375	26.9861	27.4861	35.222
1.24667	27.4306	29.139	26.069	26.4167	26.7639	27.6944	34.556
1.25	27.2222	29.528	26.347	26.7639	26.625	27.7222	34.069
1.25333	27.8333	29.819	26.125	26.0694	26.4444	27.5278	33.639
1.25667	27.6528	29.681	26.236	26.3611	26.5833	27.5278	33.458
1.26	27.8056	29.569	26.375	26.3889	26.5556	27.7917	33.278
1.26333	28.0139	29.625	26.347	26.25	26.5417	27.9583	33.139
1.26667	28.0833	29.194	26.611	26.5972	26.8611	27.8056	33.125
1.27	27.7222	28.847	26.042	26.5833	26.75	27.5833	32.375
1.27333	27.7778	28.917	26.014	26.4583	26.4028	27.4861	31.806
1.27667	27.9306	29.222	26.097	26.1806	26.2361	27.4583	31.597
1.28	28.0139	29.361	26.347	25.9028	26.2917	27.5	31.667
1.28333	27.9306	29.25	26.042	26.2083	26.5694	27.3333	30.819
1.28667	27.8056	28.958	25.611	26.1389	26.3194	27.1528	30.708
1.29	27.8889	28.847	25.903	26.1667	26.3333	27.2778	30.708
1.29333	27.8889	28.931	26.319	26.375	26.4861	27.4306	30.764

## Sheet: IVT_37C_n2
Distance	Background	Con	2days	4days	7days	10days	Ladder
0	40.1429	26.286	29.4429	30.0571	30.6286	32.1857	28.9
0.00333	40.1714	25.657	29.3143	29.4571	30.1286	32.0714	29.071
0.00667	40.4571	25.786	28.8571	29.1	30.0429	31.7143	28.243
0.01	40.0571	25.643	28.2857	29.1	29.5	31.2	28.686
0.01333	40.0143	25.2	27.8714	28.6	29.0286	30.7571	28.8
0.01667	39.9714	24.671	27.5571	28.2286	28.6571	30.3571	28.529
0.02	39.6714	24.114	27.2143	28.1714	28.3571	30.2714	28.086
0.02333	39.7286	23.3	26.6143	27.2714	28.1286	29.6	28.743
0.02667	39.6857	23.214	26.2714	27.1	27.3714	29.3857	29.243
0.03	39.6143	23.171	25.8429	26.4714	27	29.3429	28.786
0.03333	39.7286	22.771	25.3857	25.9857	26.9	29.0571	28.343
0.03667	39.3	21.943	24.9571	25.9	26.2	28.4143	28.386
0.04	39.3571	21.814	24.6857	25.5429	26.2143	28.4571	28
0.04333	39.3143	21.457	24.3286	25.2	26.1143	28	27.743
0.04667	39.2714	21.043	23.5429	24.8571	25.7571	27.8	27.343
0.05	39.2571	20.6	22.8	24.4143	25.1286	27.7714	26.971
0.05333	39	20.014	23.0429	23.9714	24.9143	27.2714	26.957
0.05667	38.7286	19.829	22.7857	23.2857	24.7857	27.0286	26.971
0.06	38.8286	19.414	22.4143	23.2	24.4857	27.2	26.843
0.06333	39.1143	19.086	21.8571	23.2	24.2714	27.0143	26.514
0.06667	39.1714	18.829	21.4143	22.7857	24.2857	26.5143	26.143
0.07	39.3286	17.729	21.7286	23.0429	24.1	26.6143	25.871
0.07333	39.3857	17.657	20.9571	22.4	24.1286	26.5714	26.014
0.07667	39.2571	17.814	20.6286	22.5	24.1	26.5571	25.943
0.08	39.0286	17.714	20.1714	22.7429	23.8	26.4857	25.729
0.08333	38.9286	17.014	19.5714	21.9429	23.8571	26.9143	25.871
0.08667	39.0143	17.029	20.4	22.2714	23.9	26.5286	25.229
0.09	38.9	16.957	19.7714	22.0429	23.5286	26.4286	25.314
0.09333	38.8	16.857	19.4	21.9286	23.6429	26.1857	25.171
0.09667	38.7143	16.529	19.7714	22.2	24.0714	26.2143	24.657
0.1	38.8714	15.914	19.4714	22.4714	23.8857	26.8571	24.186
0.10333	38.6429	15.929	19.3	22.1571	23.8714	27.1	24.714
0.10667	38.7286	16.071	19.0286	21.9286	24.1	27.1714	24.571
0.11	38.8286	16.357	19.1286	22.0857	24.4429	27.5714	24.171
0.11333	38.7429	16.486	19.5143	22.4571	25.0429	27.8143	23.914
0.11667	38.8571	15.714	18.9714	22.5429	25.2857	28.0857	24.186
0.12	38.6286	16.329	19.4286	22.6286	25.5143	28.4143	24.143
0.12333	38.4286	16.314	19.6857	22.8429	25.3857	28.3286	24.043
0.12667	38.4857	16.043	19.6429	23.1143	25.3286	28.3286	23.871
0.13	38.6714	15.871	19.4714	23.4857	26.4571	28.8571	23.557
0.13333	38.1857	16.386	20.1857	22.8857	25.6714	29.1571	22.871
0.13667	38.1571	16.314	20.1571	23.5571	26.1857	29.5286	22.886
0.14	38.3143	16.371	20.2143	24.1714	26.7714	29.8714	22.743
0.14333	38.5857	16.443	20.6571	24.4571	26.9286	30	22.586
0.14667	38.2857	16.757	21.0143	24.6571	26.9143	30.2429	23.157
0.15	38.3286	17.143	21.3714	24.6857	27.1571	30.5429	23.114
0.15333	38.5857	17.514	21.3143	25.3571	27.8571	31.0857	23.571
0.15667	38.7429	17.629	21.2571	25.7714	28.3857	31.6714	23.6
0.16	38.6571	17.457	21.3857	25.7429	28.5857	31.9429	23.086
0.16333	38.5571	17.757	21.5	26.4429	28.8714	32.1429	22.957
0.16667	38.3143	17.843	22.0857	26.7571	29.0286	32.6143	22.486
0.17	38.3571	17.829	22.3429	27.1429	29.6143	33.4286	22.629
0.17333	38.4571	18.129	22.6429	27.6	30.0571	33.9571	22.914
0.17667	38.3429	18.786	23.2571	28.2571	30.2143	33.9571	22.271
0.18	38.4286	18.771	23.5143	28.2714	30.8	34.2571	23
0.18333	38.3857	18.971	24.2286	28.9429	31.3	34.5714	23.271
0.18667	38.6	18.929	24.6143	29.2857	31.6857	34.9571	23.1
0.19	38.6143	18.943	24.7143	29.3857	31.7571	35.2857	22.814
0.19333	38.2571	19.114	24.6143	29.7429	32	35.8429	23.757
0.19667	38.4571	19.914	25.0429	30.3143	32.5	36.2286	23.714
0.2	38.7286	20.514	25.4286	30.3286	33.0571	36.6857	23.7
0.20333	38.8857	20.843	25.9571	30.3857	33.6143	37.1857	23.629
0.20667	38.5	20.957	26.3857	30.8286	34.1286	38.0143	23.786
0.21	38.1	21.3	26.4857	31.3286	34.3571	38.5571	23.914
0.21333	38.0857	21.657	27.0143	31.9429	34.8143	38.3857	24.214
0.21667	38.4714	21.757	27.5143	32.3	35.2571	38.9429	24.186
0.22	38.7286	21.943	27.8143	32.5286	35.7	39.8714	24.029
0.22333	38.7	22.214	28.0143	32.9571	35.7571	40.2429	23.957
0.22667	38.4571	22.357	27.7286	33.8286	36.8429	40.3286	24.243
0.23	38.4429	22.914	28.3571	34.2857	37.0286	40.7143	24.357
0.23333	38.3286	23.214	28.8	34.5857	37.1857	41.2857	24.386
0.23667	38.3571	23.157	28.9571	35.1571	37.7571	41.8	24.414
0.24	38.4143	23.643	29.6	35.5143	38.5714	42	24.443
0.24333	38.7429	23.457	29.9429	35.9714	39.1857	42.7143	25.257
0.24667	38.7143	24.043	30.2286	36.2571	39.6429	43.3857	25.1
0.25	38.6857	24.586	30.7	36.6857	40.2429	43.9429	25.329
0.25333	38.9143	24.586	31.2429	37.3	40.8	44.6714	26.014
0.25667	38.5429	24.586	31.4143	38.0571	40.9	44.8571	25.829
0.26	38.4857	24.814	32.0429	38.1714	41.1571	45.3571	25.329
0.26333	38.5571	25.129	32.3	38.2714	41.5429	45.6857	25.157
0.26667	38.6286	25.5	32.5143	38.6714	42.1857	45.9429	25.543
0.27	38.2286	25.814	33.3429	39.1571	42.8429	46.5286	26.586
0.27333	38.5286	26.243	33.3143	39.7429	43.0857	47.5429	26.329
0.27667	38.7286	26.529	33.7429	40.5429	43.5857	47.5857	25.829
0.28	38.6143	26.9	34.2714	41.2286	44.3	48.2	25.743
0.28333	38.2714	27.257	34.7143	41.6857	44.7714	49.2429	26.029
0.28667	38.4857	26.957	35.1286	42.0143	44.6	49.1286	26.6
0.29	38.8714	27	35.3	42.4	45.5286	49.7143	26.071
0.29333	38.8286	27.486	35.8286	43.2571	45.9429	49.9714	26.314
0.29667	38.5857	27.957	36.3714	43.8286	46.1286	50.5	26.514
0.3	38.4143	28.1	36.8286	43.9	46.6	51.4571	26.386
0.30333	38.1857	28.786	36.7571	44.1	47.5286	51.7857	27.3
0.30667	38.3286	28.986	37.3857	44.8	47.4571	52	27.414
0.31	38.3571	28.9	37.9571	45.1429	48.1286	52.7857	27.271
0.31333	38.4143	28.843	38.2429	45.4429	49.0571	53.5714	27.2
0.31667	38.9143	29.186	38.5429	45.8286	49.6571	53.9	27.043
0.32	38.4143	29.9	39.1286	46.3	49.5	54.2857	27.3
0.32333	38.3857	29.929	39.6429	46.8571	50.0429	54.9429	27.057
0.32667	38.2857	29.957	39.5429	47.5	50.8286	55.2429	27.143
0.33	38.1857	30.5	39.4143	47.8429	51.6429	55.5	27.457
0.33333	38.3	30.986	40.2429	48.1714	52.3571	56.8857	26.986
0.33667	38.5857	30.929	40.3429	49.1714	52.4857	57.5	27.571
0.34	38.2857	31.229	40.5714	49.4714	53.2	58.0429	27.343
0.34333	38.0857	31.586	40.8571	49.8286	54.0857	58.4857	27.314
0.34667	38.2429	31.9	41.3429	50.2429	55.2143	58.7	27.743
0.35	38.4857	32.114	41.8714	51.0143	56.6857	59.4857	27.843
0.35333	38.2	32.429	42.3571	51.4857	59.3857	60.1714	27.529
0.35667	38.1571	32.843	42.7571	51.8714	61.6429	60.7857	27.757
0.36	38.1	32.929	43.1286	52.2429	62.5143	61.2143	28.129
0.36333	38.2	32.743	43.4857	52.8	61.3143	61.5	27.771
0.36667	38.5286	33.129	43.6429	53.2286	59.7429	61.9714	27.986
0.37	38.5429	33.2	43.8	53.9429	59.4714	62.8143	28.429
0.37333	38.4429	33.286	44.1143	54.4	59.8143	63.3	28.5
0.37667	38.1429	33.729	44.4286	54.8429	60.3571	63.6143	28.5
0.38	38.2857	34.086	44.8143	55.4857	60.6857	64.1857	29.086
0.38333	38.4143	34.2	45.3571	55.9571	60.7857	64.6	28.514
0.38667	38.1143	34.657	45.7857	56.5143	61.5857	65.4143	28.429
0.39	38.0714	35.429	46.2	56.9286	62.1571	66.0286	28.671
0.39333	38.5429	35.9	46.4	57.4857	62.4429	66.3714	28.871
0.39667	38.1143	35.714	47.0571	58.2286	63.3143	66.8857	29.057
0.4	38.2	35.614	47.4286	58.7857	63.6429	67.7571	29.529
0.40333	38.3714	35.529	47.7	59.0429	63.9714	68.1714	29.5
0.40667	38.3143	35.643	48.1	59.3714	64.3143	68.6143	29.171
0.41	38.0429	36.429	48.8571	59.9714	64.4429	69.5429	29.214
0.41333	37.9714	36.6	49.0286	60.8	65.4143	69.3429	29.386
0.41667	37.9143	36.6	48.9286	60.9714	65.7571	69.7286	29.457
0.42	38.0429	37.014	49.1714	61.0571	66.2	70.0143	29.557
0.42333	38.2571	37.871	49.6286	61.3429	66.5286	70.2571	29.4
0.42667	38.1571	38.343	50.2571	61.8429	66.6286	70.5	29.343
0.43	38.1429	38.186	50.9143	62.4429	66.9	71.2571	29.829
0.43333	38.0286	38.486	51.1	63.0143	67.3286	71.7571	29.914
0.43667	37.8714	38.8	50.9286	63.2857	67.9143	71.7429	29.971
0.44	37.6	38.829	50.8857	63.5571	68.4	71.7	30.2
0.44333	37.4857	39.1	51.4571	63.7571	68.9143	71.9857	30.329
0.44667	37.6286	39.529	52.0429	64.3143	69.2857	72.3714	30.6
0.45	37.5429	39.957	52.2714	64.9	69.8143	73.1429	30.171
0.45333	37.4429	40.357	52.4571	65.6	70.4429	74.0143	29.814
0.45667	37.9143	40.243	52.9	66.2571	71.1714	74.3571	30.057
0.46	37.7571	40.057	53.9	66.3571	71.5857	74.7857	30.286
0.46333	37.7	40.143	54.0857	66.8857	71.9714	75.0429	30.171
0.46667	37.7857	40.643	54.1286	67.3857	72.4	75.3571	30.443
0.47	37.7429	41.1	54.5286	67.9143	72.7571	75.7143	30.943
0.47333	37.9714	41.2	55.2	68.7	73.4857	76.0286	30.671
0.47667	37.6714	41.471	55.4571	69.1857	74.3	75.9571	31.071
0.48	37.6571	42.243	56.3143	70.0143	75.0286	76.6	30.586
0.48333	37.7714	42.543	56.9	70.7286	75.3286	77.1	30.414
0.48667	37.7857	42.371	57.1143	71.1286	75.6429	77.3857	31.2
0.49	37.1286	43.2	57.1429	71.6714	77.0857	78.3857	31.371
0.49333	37.6143	43.5	57.9143	71.8429	77.4857	78.8857	31.7
0.49667	37.5143	43.871	58.1429	72.2429	77.6143	78.9143	31.529
0.5	37.1714	44.071	58.4571	72.6857	77.8571	78.9	31.557
0.50333	36.8857	44.1	59.1	72.9	78.5429	79.5	32.186
0.50667	37.0143	44.371	59.5714	73.7286	78.7	79.4429	32.129
0.51	37.2143	45.157	59.7571	74.7	79.6714	80.0429	31.814
0.51333	37.1571	45.714	60	75.3429	80.3429	80.4	32.157
0.51667	36.9714	46.086	60.6	75.9714	80.5286	80.4571	32.486
0.52	36.9286	46.7	61.5714	76.2286	80.8143	80.4857	32.7
0.52333	37	46.5	61.8857	77.1286	81.6857	81.3	32.714
0.52667	37.0429	46.886	62.2286	77.2429	82.1	81.4571	32.986
0.53	37.1	47.443	62.6571	77.4	82.3143	81.6143	33.386
0.53333	36.8286	48.029	63.0429	77.7857	82.2714	81.7571	33.829
0.53667	36.6857	47.9	63.4	78.4857	82.2714	82.0714	33.957
0.54	36.6714	48.214	63.8286	78.3143	83.4714	82.0714	34.4
0.54333	36.7714	48.5	63.8571	78.4	83.7714	82.1714	34.3
0.54667	36.7714	48.914	64.1286	78.9286	84.1429	82.3714	34.129
0.55	36.5857	49.329	65.0857	80	85	82.7714	34.157
0.55333	36.9571	49.529	65.5	80.4286	85.1857	82.0571	34.643
0.55667	36.5286	49.9	65.9143	80.6143	85.5857	82.2143	35.814
0.56	36.2286	50.214	66.3286	81.1571	85.7714	82.6	37.243
0.56333	36.2857	50.486	66.5571	81.8	86.0143	82.9857	39.771
0.56667	36.5429	51.157	66.4857	81.9429	86.8286	83.2857	44.643
0.57	36.6286	51.1	66.9	82.4143	87.1857	82.9429	52.671
0.57333	36.5571	51.843	67.5286	82.7714	87.5286	83.2286	63.157
0.57667	36.6	52.686	68.1714	83.0571	87.9143	83.4143	74.486
0.58	36.7	53.143	68.5143	83.4	88.5571	83.3857	85.514
0.58333	36.0714	53.686	68.8429	84.0429	88.8143	83.5286	95.629
0.58667	36.0714	53.457	69.4143	84.1857	89.2714	83.6	103.943
0.59	36.3	53.7	69.4857	84.8286	89.7286	83.7143	109.614
0.59333	36.2429	54.229	70.0571	85.6571	90.1571	83.8714	112.743
0.59667	35.9857	54.643	71.4429	86.2857	90.7286	84.1143	113.1
0.6	35.7857	55.971	71.5714	86.4429	91.6286	83.7429	110.386
0.60333	35.8857	56.386	72.3714	87.4429	91.7857	84.2286	105.4
0.60667	35.8429	56.914	73.0143	88.0286	92.1286	84.7286	99.729
0.61	35.7429	57.686	73.6714	88.3714	92.5286	84.8571	93.271
0.61333	36.2571	58	74.6	88.7286	93.6429	84.3571	85.386
0.61667	35.5857	58.814	74.7143	89.2	93.3	84.2286	77.971
0.62	35.7429	59.371	75.2	89.8429	93.2714	84.2714	71.129
0.62333	36.0857	59.943	75.4857	90.4143	93.6429	84.0571	65.5
0.62667	35.9714	60.571	75.3857	90.4714	94.1429	83.8857	61.057
0.63	35.9429	60.614	76.1286	90.1857	94.5286	84.0714	56.671
0.63333	35.8	60.829	76.9143	91.0286	94.9429	83.8571	53.586
0.63667	35.4857	61.229	77.4143	91.4571	95.1143	83.7429	50.9
0.64	35.2143	62.043	77.7143	91.5143	95.0143	83.5571	48.371
0.64333	35.3143	62.986	77.6429	91.4714	94.8286	83.0143	46.071
0.64667	35.1143	62.6	78.1286	91.5571	95.1714	82.4286	44
0.65	35.3714	63.271	78.6	92.0286	94.9857	82.1429	41.914
0.65333	35.2857	63.986	78.7286	92.3429	95.1	82.3714	40.3
0.65667	34.8857	64.586	78.8571	92.5143	95.5286	82.5571	39
0.66	34.9571	64.929	79.5286	92.1429	95.8286	81.8857	37.743
0.66333	34.9	65.357	79.6143	92.3714	95.3286	81.5714	37.429
0.66667	35.2143	65.743	80.0714	92.5714	95.1429	81.3857	36.514
0.67	35.3571	66.114	80.5143	92.9429	95.5429	81.1571	35.7
0.67333	35.1143	66.686	80.8143	93.4286	96.0857	80.7571	35.371
0.67667	34.8286	67.471	81.0286	93.9143	95.9	80.7	35.571
0.68	34.8571	67.757	81.6143	93.6429	95.7429	80.2	36.4
0.68333	34.9714	68.257	81.4143	93.4143	95.6857	79.6143	36.314
0.68667	34.8714	68.886	81.4429	93.1143	95.6571	79.2429	35.729
0.69	34.3571	69.4	82.4143	92.8429	95.4143	78.9714	35.357
0.69333	34.8571	69.486	82.0857	92.9857	94.7571	78.5429	35.286
0.69667	34.4286	69.971	81.4286	92.7143	94.6429	78.0571	35.486
0.7	34.3857	70.357	81.8286	92.3	94.6143	77.5429	35.343
0.70333	34.6714	70.743	82.6286	91.8	94.4714	77.1143	34.943
0.70667	34.2143	70.957	82.2714	91.7	93.9143	76.9571	34.786
0.71	34.5857	71.486	82.3429	91.6	93.2	76.1	34.8
0.71333	34.4143	71.871	82.0143	91.4143	92.9286	75.4143	34.986
0.71667	34.3714	72.443	81.8857	91.1143	92.8429	74.9429	35.529
0.72	34.6429	73.029	81.8857	90.6571	92.7286	74.6571	35.886
0.72333	34.3571	73.029	81.7286	91.1714	91.6286	74.0286	35.114
0.72667	34.0857	73.643	82.1	89.9857	91.1714	73.0571	35.171
0.73	34.0857	74.514	82.3714	89.6	91.5286	72.8	35.214
0.73333	34.2857	75.257	82.4857	89.6857	91.8714	72.6429	35.229
0.73667	34.0857	75.786	82.7714	89.5714	91.2	71.9143	35.229
0.74	34.3	76.557	83.0143	89.2429	90.0143	70.7571	35.229
0.74333	34.3571	76.786	83.0286	89.2429	89.9429	70.3571	35.443
0.74667	34.1714	76.943	82.8	88.7	89.6429	70.0429	35.271
0.75	33.9429	77.271	82.5	88.0571	89.0714	69.6	34.943
0.75333	34.1857	77.229	82.2857	88.4857	88.6857	69.2429	35.557
0.75667	34.3571	77.971	82.2	88.1286	87.7	68.5286	35.457
0.76	33.9286	78.757	82.3	87.1571	87.4143	67.9143	35.943
0.76333	33.7143	79.4	82.1429	86.3714	86.9286	67.1	35.971
0.76667	33.9143	79.743	81.9	85.9	86.1286	66.3	35.286
0.77	33.7	80.043	81.7143	85.3857	85.9143	65.6429	35.114
0.77333	33.8143	80.414	82.1714	85.2143	85.1429	64.9	35.757
0.77667	33.8286	80.986	81.6714	84.4857	84.3571	64.5143	36.286
0.78	33.7857	81.443	80.7571	83.8	83.6857	64.1429	36.643
0.78333	33.9714	81.643	80.1714	83.6	83.1857	63.4714	36.7
0.78667	33.8429	82.143	80.4571	82.3571	82.9143	62.7429	36.471
0.79	33.7571	83.443	80.5	82	82.3714	62.0714	36.671
0.79333	33.7571	84.343	80.5571	81.6429	81.7714	61.6143	36.871
0.79667	33.9286	84.886	80.6429	81.3571	81.1286	61.1286	37.143
0.8	34.1714	85.614	80.6286	81.2429	81.2571	60.2714	37.943
0.80333	33.7714	85.929	80.6	80.5571	80.4571	59.5286	38.057
0.80667	33.9143	87.743	80.6143	80.2	80.1	59.4286	38.757
0.81	33.9429	90.5	80.7429	79.8143	79.7429	58.9714	39.786
0.81333	33.6143	93.929	81.4429	79.7	79.4571	58.2571	42.486
0.81667	33.7714	98.829	83.3429	80.7429	79.8857	57.3429	50.157
0.82	33.6857	106.857	85.5714	81.7429	80.4	57.5143	68.486
0.82333	33.5429	117.614	88.7429	83.3143	81.0286	57.2143	91.514
0.82667	33.7143	130.729	92.7143	85.2	82.3143	56.8429	111.829
0.83	34.0857	145.786	97.3	87.4	84.2143	56.9143	124.371
0.83333	33.5143	160.357	102.271	90.7571	86.0286	56.5571	128.971
0.83667	33.6	174	106.457	92.8	88.3	56.6	127.814
0.84	33.7143	186.257	109.914	94.6429	89.7286	56.6286	122.843
0.84333	33.7143	196.057	112.443	95.9	90.3714	56.6	114.943
0.84667	33.8429	201.986	113.7	96.3143	91.1	56.2429	104.357
0.85	33.7286	204.729	113.971	94.9571	90.0714	55.4	94.086
0.85333	33.6429	202.671	112.114	92.6571	88.3429	55.4286	83.829
0.85667	33.7143	197.471	108.543	89.4857	85.7143	54.9	75.129
0.86	33.8286	189.314	103.529	85.7286	82.5	53.6	68.557
0.86333	33.5714	178.214	97.4286	80.9286	79.4143	52.8143	64.186
0.86667	33.5429	164.243	91.1429	75.7429	75.0857	52.4143	59.8
0.87	33.5	149.186	83.7571	70.9714	71.0143	51.3286	56.771
0.87333	33.6429	134.114	76.7857	66.3857	67.6	50.0143	54.786
0.87667	33.7714	119.871	70.9571	62.1714	65	49.2286	52.929
0.88	33.3429	106.7	64.8286	59.1	62.0143	48.0714	51.186
0.88333	33.7	95.7	60.4286	56.8857	59.9571	47.5571	50.129
0.88667	33.8429	86.5	56.9429	54.6	58.2	47.1714	48.829
0.89	33.7143	78.843	53.9286	52.4143	56.5714	47.0571	47.3
0.89333	33.4857	72.857	51.2286	50.8571	55.4429	46.7857	45.714
0.89667	33.3571	68	49.6429	50.0429	54.8714	46.6714	44.771
0.9	33.6	64.143	48.0857	49.1571	54.3286	46.1429	43.371
0.90333	33.5429	60.614	46.9571	48.3571	53.6429	45.5286	42.214
0.90667	33.4	57.557	45.9571	47.6429	52.9143	45.3429	41.443
0.91	34.2	55.3	44.8	47.1857	53.0571	45.8143	41.414
0.91333	33.8143	53.343	43.8429	47.0571	52.2286	45.2	40.743
0.91667	33.6571	51.714	43.3571	46.6571	52.0714	45.2714	40.814
0.92	33.5286	50.029	42.8143	46.0143	51.6429	45.2571	41.271
0.92333	33.4	48.429	42.0857	45.3143	51.1857	44.8857	41.429
0.92667	33.3571	47.729	41.6286	45.7429	51.4429	44.8429	42.243
0.93	33.7143	46.6	41.5286	45.6	51.1	44.7571	42.643
0.93333	33.9143	45.614	41.1	45.1714	50.8429	44.6	43.529
0.93667	33.8714	45.1	40.5286	44.6	50.7571	44.1571	46.829
0.94	34.0429	45.443	40.4571	44.0143	50.7429	44.2143	54.943
0.94333	33.6286	44.543	39.9857	44.1714	50.1429	44.2429	71.257
0.94667	33.7857	44.571	40.0143	44.4286	49.9143	44.0857	91.929
0.95	33.9571	44.357	39.6857	44.4571	49.8857	44.1286	109.943
0.95333	33.7	43.657	39.1429	44.3857	50.0714	44.1429	121.986
0.95667	33.0143	42.657	39.2	44.1	49.7	43.7571	126.929
0.96	33.5857	43.486	39.0714	43.6571	49.2429	43.6143	125.586
0.96333	33.8143	43.429	39.3	43.6143	48.9714	43.4857	121.514
0.96667	33.8	43.143	39.3143	43.5571	48.8429	43.2143	114.657
0.97	33.5714	43.257	38.8571	43.5714	48.6429	42.9286	105.386
0.97333	33.7	42.414	38.9429	43.6143	48.6429	43.1143	95.243
0.97667	33.9	42.6	38.8143	43.1	48.6429	42.9143	86.086
0.98	33.7714	42.529	38.8857	43.0857	48.5429	42.5857	78.329
0.98333	33.4857	42.329	38.9429	43.4286	48.2429	42.3429	71.929
0.98667	33.8286	42.1	38.7714	43.1857	47.8143	42.6143	67
0.99	33.6571	42.171	38.4714	42.9	47.5429	42.4429	63.614
0.99333	33.6143	42.371	38.6571	42.4714	47.5143	42.2286	61.614
0.99667	33.7	42.186	38.5714	42.1571	47.5286	42	60.571
1	33.7714	41.886	38.3857	42.1143	47.1143	41.6857	61.243
1.00333	33.6143	41.471	38.4857	41.9571	47.0857	41.2857	65.443
1.00667	33.8571	41.529	38.2714	41.8857	46.8857	41.6143	76.886
1.01	33.7143	41.843	38.4143	41.8429	46.7429	41.5143	95.914
1.01333	33.6	42.029	38.3571	41.8	46.4857	41.4	117.814
1.01667	33.6	42.243	38.2571	41.6571	46.3143	41.3286	137.643
1.02	33.7143	41.957	38.8286	41.4143	45.8429	41.3571	148.143
1.02333	34.2571	42.071	38.5857	41.4286	45.2571	41.1571	152.5
1.02667	34.2857	41.914	38.2857	41.2143	45.2286	41.0143	151.657
1.03	33.8714	41.6	37.9571	41.0286	45.4286	40.8	147.186
1.03333	33.9429	41.643	38.1429	41.3286	45.1714	40.4429	140.843
1.03667	33.8571	41.729	37.7286	40.7857	44.7	40.6571	132.143
1.04	33.9857	41.729	37.7714	40.4286	44.4286	40.3286	122.171
1.04333	34.1	41.8	37.8286	40.3	44.4714	40.0143	111.443
1.04667	34.1143	41.943	37.6571	40.4143	44.6429	39.9714	100.814
1.05	34.2143	41.486	37.9571	40.3857	43.7571	40.1857	91.357
1.05333	34.1571	41.714	38.2	40.0571	43.5143	40.1714	85.586
1.05667	34	41.543	37.8714	39.8286	43.2857	39.9571	83.243
1.06	34.0857	41.457	37.6429	39.7	43.2429	39.8286	88.329
1.06333	34.4857	41.671	37.7857	39.6286	43.2571	39.7571	103.686
1.06667	34.2429	41.957	38.1714	39.7143	42.3143	39.6286	132.314
1.07	34.4857	42.129	37.7714	39.1286	42.3429	39.2429	172.871
1.07333	34.6714	42.057	37.4286	38.5571	42.1286	39.1571	201.414
1.07667	34.5857	41.929	37.4143	38.5429	42.1429	39.4	212.3
1.08	34.8714	41.757	37.3429	39.0714	42.4	39.4143	218.843
1.08333	35.2857	41.271	37.5	39.2143	41.9	39.4429	223.1
1.08667	35.5286	41.314	37.3429	39.3286	41.5143	39.1571	226.571
1.09	35.7429	41.614	37.1143	39.2	41.4429	38.9286	228.829
1.09333	35.6286	41.886	37.1429	39.0143	41.4286	38.7857	230.043
1.09667	34.9286	41.886	37.6286	39.1429	41.2286	38.8714	230.871
1.1	34.6714	41.457	37.3429	39.4429	41.0571	38.1	224.371
1.10333	34.5714	41.514	37.1714	38.8429	40.8429	38.2571	207.671
1.10667	34.6143	41.614	37.1429	38.2	40.7571	38.4857	193.271
1.11	34.4286	41.8	37.2143	37.9571	40.9	38.2429	183.957
1.11333	34.4143	41.629	36.8286	37.8143	40.7	38.2429	180.286
1.11667	34.3857	41.529	36.7714	38.0857	40.3571	38.0714	183.129
1.12	34.3429	41.957	36.7286	37.8143	40.7143	38.0286	185.3
1.12333	34.1	42.3	36.5857	37.5	40.7857	38.2143	187.5
1.12667	34.2	42.014	36.3143	37.3857	39.5429	38.4143	192.257
1.13	34.2429	41.429	36.2	37.0143	40.3	38.3286	200.343
1.13333	34.1	41.829	36.6714	36.7286	40.4	37.8286	211.414
1.13667	33.9571	42.043	36.8429	36.7714	40.3714	37.6714	217.986
1.14	33.9857	41.943	36.8571	37.0429	40.2143	37.9429	221.8
1.14333	34.2143	41.571	37.1857	36.7143	39.9571	37.9429	224.3
1.14667	34.2429	41.729	36.8714	35.9714	40.1143	37.8857	226.114
1.15	33.7714	41.671	36.8857	36.1	40.1143	37.9857	227.414
1.15333	33.6	41.8	36.9	36.5429	40.1286	37.8286	228.329
1.15667	33.8571	41.886	36.6286	36.8143	40	37.5714	228.786
1.16	33.7143	41.743	36.4571	36.5429	39.6286	37.4286	229.429
1.16333	33.8	41.714	36.1571	36.7714	39.5143	37.6857	229.971
1.16667	33.9143	41.671	36.4714	36.5143	39.6286	37.5286	230.543
1.17	33.8857	41.557	36.6857	36.1571	39.3714	37.2857	230.957
1.17333	34	40.943	36.1714	35.9143	38.5571	37.3714	231.157
1.17667	33.9714	41.671	36.6429	36.2286	38.6714	37.5857	231.171
1.18	33.8857	41.414	36.4286	35.8857	39.1143	37.6571	231.114
1.18333	33.8571	41.1	36.2429	35.6143	39.1571	37.4857	229.086
1.18667	34.0429	40.943	36.0143	35.6714	38.8	37.1429	219.457
1.19	34.2143	40.743	36.3857	35.8143	39.0286	37.0714	205.614
1.19333	33.7714	41.4	36.4571	36.0143	38.9571	37.2143	192.786
1.19667	34.0286	40.857	36.7429	35.7286	38.8714	36.9571	179.886
1.2	34.2286	40.029	36.7857	35.5857	38.8429	36.8286	165.557
1.20333	33.9429	39.471	36.1714	35.7	38.9429	36.8143	149.457
1.20667	33.8714	39.157	35.9	35.7286	39.1714	36.6857	130.929
1.21	33.7571	39.114	36.1429	35.1857	38.9429	36.4143	113.986
1.21333	34.0571	39.129	36.2714	35.1429	38.5143	36.1714	98.843
1.21667	34.2286	38.943	36.4	35.1143	38.2143	36.0571	86.6
1.22	34.2429	38.843	36.5	35.1857	38.2714	35.9857	78.043
1.22333	33.9714	39.243	36.4857	34.7571	38.2714	36.3429	71.829
1.22667	33.9286	38.643	36.3	34.6571	38.0857	36.3857	66.5
1.23	33.9714	38.043	36.1286	34.7143	38.2143	36.3143	61.743
1.23333	33.9429	37.743	35.9286	34.8286	38.2429	36.2429	57.8
1.23667	33.7143	38.057	36.1857	34.8286	37.5429	36.3714	54.671
1.24	34.0286	37.271	35.8571	34.7857	38.4429	36.0714	52.271
1.24333	33.9571	36.929	35.8143	34.4	38.1571	35.7143	49.443
1.24667	33.8	36.843	35.8429	34.1857	37.7429	35.5429	47
1.25	33.8286	36.743	35.9	34.2143	37.7714	35.7429	45.514
1.25333	33.6286	36.571	35.7714	34.3	37.7857	36.4857	44.1
1.25667	33.9286	36.386	35.8143	34.2714	38	35.8	42.743
1.26	33.8286	36.114	35.3286	33.9714	38.0714	35.6714	41.7
1.26333	33.6714	35.871	35.1571	33.7	37.9714	35.9714	40.829
1.26667	33.8286	35.757	35.5143	33.8714	37.5429	36.2857	39.8
1.27	33.6	35.371	35.6571	34.2286	37.7714	36.3571	39.5
1.27333	33.8286	35.486	35.8143	33.7571	37.9429	36.1143	38.714
1.27667	33.9	35.671	35.4714	33.7571	37.7571	36.0286	37.986
1.28	33.7714	35.671	35.1143	34.0857	37.5	35.9	37.529
1.28333	33.5857	36.114	35.4286	34.3857	37.5857	35.7286	37.214
1.28667	33.8429	35.629	35.5571	34.2714	37.7286	35.5286	36.971
1.29	33.8857	35.4	35.4857	33.9571	37.5857	35.3857	37.429
1.29333	33.6286	34.971	35.3	33.8714	37.1857	35.4143	37.186
1.29667	33.4857	34.457	35.0286	33.9714	36.8	35.6286	36.071
1.3	34.0857	34.657	35.1857	33.8714	37.1429	35.4571	35.714
1.30333	33.8286	34.429	35.2286	33.9571	36.4429	35.2857	35.229
1.30667	33.8286	34.714	35.0143	33.9	36.0143	35.1714	35.314
1.31	33.9429	34.986	34.7857	33.7429	36	35.1714	35.586
1.31333	33.7143	34.5	34.6429	33.5429	36.1714	35.4429	35.514
1.31667	34.3143	34.357	34.7	33.6143	36.4286	35.4571	35.257
1.32	34.2143	34.786	34.9286	33.5	36.2143	35.0286	35.257
1.32333	34.2429	35.029	34.8714	33.4571	36.0714	34.9429	35.143
1.32667	34.2857	34.743	34.7429	33.5286	36.2714	35.1714	35.043
1.33	34.3	33.929	34.4429	33.3143	36.2714	35.1	35.286
1.33333	34.1571	34.2	34.7143	33.7286	36.4571	35.2143	34.829
1.33667	34.0714	34.557	35.2143	34.0571	35.8714	34.7857	34.957
1.34	34.1571	34.671	35.9	34.1857	35.5429	34.8857	35
1.34333	34.4714	34.886	36.4286	34.1714	35.8286	35.5571	34.657
1.34667	34.5571	34.943	35.4286	34.2429	36.0286	35.1714	34.486
1.35	34.3429	34.857	34.8	34.3143	36.2571	34.9857	34.7
1.35333	34.3571	34.971	34.2571	34.0857	35.8143	34.7429	34.686
1.35667	34.7	34.886	34.0571	33.8571	35.3857	34.6429	34.571
1.36	34.6286	34.329	34.0714	33.9	35.2714	35.0571	34.329
1.36333	34.6571	34.9	34.3571	34.2143	35.0143	34.6714	34.343
1.36667	34.6571	35.129	34.9	34.1714	35.2	34.5286	34.414
1.37	34.8571	34.986	34.5857	34.3143	35.2714	34.4	34.314
1.37333	35.1429	34.971	34.0429	34.6143	35.1714	34.3286	34.143
1.37667	34.9714	35.086	34.2571	34.5	35.3143	34.5286	34
1.38	35	34.986	34.1571	34.3429	35.2857	34.9286	33.886
1.38333	34.9	34.957	34.3857	34.4857	35.2286	34.8429	33.829
1.38667	34.8429	34.643	34.4429	34.4143	34.8714	34.7571	33.543
1.39	35.1143	34.214	34.0857	33.9857	34.6714	34.4143	32.7
1.39333	35.2143	34.357	33.9429	33.7	35.1429	34.4857	31.914
1.39667	34.9571	33.1	33.0857	33.9429	34.2286	33.8714	29.657
1.4	35.1	31.529	31.9857	33.3429	33.6571	33.2857	27.329

## Sheet: IVT_37C_n3
Distance	Background	Con	2days	4days	7days	10days	Ladder
0	36.7887	31.718	33.042	33.5775	34.1549	34.0282	30.437
0.00333	36.507	31.493	33.169	33.6761	34.0141	34.1408	30.746
0.00667	36.4648	31.493	33.056	33.6338	33.9718	34.0704	30.648
0.01	36.507	31.394	32.606	33.4225	33.831	33.831	30.423
0.01333	36.4789	31.451	32.169	33.1268	33.5493	33.6338	30.451
0.01667	36.507	31.127	32.254	33.3099	33.3521	33.5634	30.423
0.02	36.5352	31.056	32.324	32.9437	33.0282	33.2817	30.366
0.02333	36.507	31.042	32.268	32.7324	32.8732	32.9014	30.338
0.02667	36.493	30.69	32.014	32.5634	32.7465	32.6056	30.296
0.03	36.2535	30.338	31.817	32.8592	32.6338	32.6761	30.113
0.03333	36.2535	30.324	31.437	32.3944	32.4507	32.493	29.972
0.03667	36.2817	30.352	31.38	31.9437	32.2254	32.5775	29.944
0.04	36.2253	30.113	31.099	31.7887	32.0563	32.4789	29.901
0.04333	36.169	29.93	30.662	31.6761	31.9155	31.9437	29.887
0.04667	36.6056	29.817	30.69	31.5493	31.7183	31.6056	29.549
0.05	36.507	29.549	30.268	31.1972	31.493	31.5915	29.648
0.05333	36.1268	29.254	30.141	30.8732	31.169	31.3944	29.437
0.05667	35.8591	29.07	30.197	30.6901	30.9155	31.1972	29.521
0.06	35.8451	29.028	29.873	30.7465	31.0141	30.9437	29.944
0.06333	36.0563	28.775	29.268	30.3099	30.662	30.8873	29.437
0.06667	36.0986	28.746	29.197	30.0563	30.338	30.662	29.324
0.07	36.1831	28.69	29.211	30.0563	30.2817	30.5493	29.366
0.07333	36.2253	28.507	29.014	30.0282	30.2535	30.4366	29.592
0.07667	36.1972	28.014	28.648	29.5634	29.6761	30.1831	29.296
0.08	36.0282	27.887	28.225	29.4366	29.6901	30.0563	29.465
0.08333	36.0282	27.69	28.239	29.2817	29.4648	29.7324	29.07
0.08667	36.0704	27.521	28.254	29.169	29.2676	29.6056	28.915
0.09	36.2394	27.225	27.972	28.8873	29.3239	29.6761	28.986
0.09333	35.9718	27.056	27.831	28.7465	29.2394	29.3803	28.366
0.09667	36.2394	26.986	27.718	28.8451	29.2113	29.3944	28.577
0.1	36.3521	26.972	27.408	28.5352	29.0282	29.2535	28.704
0.10333	36.2676	26.746	27.31	28.2254	28.8732	29.2394	28.606
0.10667	35.9155	26.592	27.479	28.2254	28.8451	29.2958	28.493
0.11	35.9155	26.549	27.085	28.5915	29.1549	29.1972	28.465
0.11333	36.0986	26.254	27.099	28.5211	29.1408	29.1268	28.366
0.11667	36.2535	25.915	27.07	28.2394	29.0845	29.0986	28.366
0.12	36.1549	25.831	26.958	28.1408	28.9296	29.0986	28.268
0.12333	36.2817	25.803	26.704	28.2394	28.6338	29.2676	28.254
0.12667	36.0986	25.69	26.803	28.3803	28.8028	29.338	27.845
0.13	35.9155	25.577	26.803	28.338	28.5915	29.2535	27.915
0.13333	36.0986	25.577	26.718	28.493	28.6761	29.338	27.986
0.13667	36.0563	25.69	26.69	28.4789	29.0986	29.4648	27.761
0.14	35.6901	25.887	27.014	28.3803	28.831	29.5493	27.479
0.14333	35.8732	25.521	26.535	28.5493	29.2535	29.662	27.634
0.14667	35.7465	25.465	26.549	28.8169	29.4507	29.8873	27.521
0.15	35.6479	25.535	26.634	28.831	29.4085	29.8732	27.183
0.15333	35.7606	25.592	26.761	28.5634	29.507	30.0141	26.831
0.15667	35.8732	25.606	26.69	28.7465	29.5493	30	27.239
0.16	35.6761	25.592	26.789	29.0986	29.6901	30.6197	27.169
0.16333	35.8028	25.549	26.887	29.1549	29.8873	30.6197	27.254
0.16667	35.9718	25.718	26.958	29.0704	30	30.493	27.296
0.17	35.9155	25.93	26.972	29.1268	30.4225	30.7465	27.239
0.17333	35.8591	25.859	27.366	29.5493	30.7324	31.4366	26.887
0.17667	35.7183	25.845	27.268	29.6197	31.2113	31.2535	26.915
0.18	35.6761	25.944	27.338	29.5352	31.5211	31.2817	27
0.18333	35.6479	25.873	27.69	29.6901	31.493	31.6479	27
0.18667	35.8451	25.704	27.493	30.0141	31.5493	32	27.338
0.19	35.7887	25.986	27.648	29.9577	31.5915	32.1972	27.113
0.19333	35.8591	26.085	27.817	30.2254	31.7042	32.3662	27.085
0.19667	35.7042	26.155	27.986	30.5493	31.7606	32.4789	27.155
0.2	35.6479	26.493	28.113	30.5493	31.9859	32.9296	27.028
0.20333	35.9155	26.69	28.014	30.5775	32.1268	33.1408	26.887
0.20667	35.8028	26.775	28.282	30.8169	32.1408	33.4507	26.915
0.21	35.8873	26.901	28.465	31.2676	32.3239	33.6197	26.775
0.21333	35.9155	27.085	28.634	31.7606	32.662	33.831	26.859
0.21667	35.8028	27.366	28.634	31.8451	33.1127	34.1831	27.465
0.22	35.8451	27.056	28.817	32.169	33.4789	34.2535	26.873
0.22333	35.9577	27.042	29.127	32.1549	33.6197	34.5211	27.225
0.22667	35.9718	27.268	29.338	32.2113	33.8028	34.8169	27.408
0.23	35.9577	27.535	29.493	32.4789	34.0704	35.3803	27.394
0.23333	35.9437	27.831	30.169	32.6479	34.2113	35.662	27.507
0.23667	35.7606	27.803	29.732	32.8169	34.2676	35.9718	27.718
0.24	35.9296	27.972	30.056	33.2676	35.0282	36.169	27.803
0.24333	36.0845	28.014	30.437	33.6338	35.6056	36.4225	27.718
0.24667	36	27.887	30.535	33.6901	35.7606	36.7042	27.521
0.25	35.7465	28.296	30.479	33.8732	36.1268	37.1127	27.437
0.25333	35.9155	28.38	30.732	34	36.2394	37.5493	27.62
0.25667	36.1127	28.535	30.831	34.3099	36.2958	38.0141	27.972
0.26	36.1972	28.831	31.028	34.6338	36.6197	38.507	28.169
0.26333	36.0563	29.113	31.282	35	37.1127	38.9437	28.042
0.26667	36.2676	29.338	31.239	35.169	37.4085	39.2535	27.901
0.27	36.0563	29.507	31.493	35.507	37.6056	39.338	28.014
0.27333	35.9014	29.648	31.662	35.8451	37.9296	39.7465	28.211
0.27667	35.8873	29.521	31.704	36	38.3662	40.3662	28.366
0.28	35.662	29.282	32.155	36.1127	38.9296	40.6056	28.042
0.28333	36.2253	30.042	32.042	36.338	38.9437	40.831	28.69
0.28667	36.0704	30.296	32.254	36.7465	39.0282	41.2958	28.493
0.29	35.7747	30.268	32.465	37.1408	39.4225	41.7324	28.549
0.29333	35.9437	30.324	32.831	37.5915	39.9437	42.0141	29.042
0.29667	35.6761	30.197	32.676	37.6056	40.3803	42.4789	28.859
0.3	35.7887	30.676	32.817	37.831	40.507	42.9859	28.887
0.30333	35.7887	30.831	33.141	37.7465	40.6338	43.2535	29.085
0.30667	35.8028	30.915	33.338	37.9577	40.8873	43.4225	29.155
0.31	35.9577	31.169	33.211	38.6338	41.2958	43.8732	29.169
0.31333	35.9859	31.085	33.592	38.7465	41.5634	44.3239	29.254
0.31667	35.9014	31.408	33.606	38.9718	41.9718	44.493	29.028
0.32	35.9296	31.845	33.817	39.1549	42.2958	44.9014	29.127
0.32333	35.9296	31.93	34.141	39.493	42.4789	45.5775	29.451
0.32667	35.8873	31.577	34.493	39.662	42.7887	46.169	29.465
0.33	36.0141	31.69	34.549	39.7042	43.3944	45.9859	29.113
0.33333	35.8873	31.662	34.507	39.9859	43.7887	46.493	29.113
0.33667	35.7747	31.859	34.577	40.2113	44.1268	47.1972	29.366
0.34	35.7606	32.394	34.718	40.2254	44.4789	48	29.775
0.34333	35.8169	32.423	35	40.9155	45.2676	48.493	29.915
0.34667	35.6197	32.296	34.775	41.2394	45.6338	48.8732	29.634
0.35	35.662	32.268	34.887	41.6479	45.9155	49.3099	29.577
0.35333	35.8028	32.338	35.31	41.8873	46.1408	49.7042	29.662
0.35667	35.7042	32.62	35.479	41.9577	46.5493	50.0423	29.901
0.36	35.6901	33.155	35.549	42.2676	46.8451	50.8451	30
0.36333	35.7465	33.239	35.901	42.8169	47.0986	51.0845	29.831
0.36667	35.5634	33.141	35.958	43.0986	47.6056	51.507	29.887
0.37	35.3944	33.155	35.859	43.2254	48.2958	51.9859	30.113
0.37333	35.4366	33.324	36.282	43.507	48.4225	52.4789	29.817
0.37667	35.7042	33.451	36.028	43.7465	48.5634	52.9155	30.014
0.38	35.6338	33.634	35.944	44.1549	49.2817	53.5352	30.014
0.38333	35.5211	33.676	36.07	44.6338	49.8451	54.0282	30.07
0.38667	35.5634	33.704	36.535	44.9014	50.1831	54.3944	30.211
0.39	35.507	34.014	36.944	45.0845	50.8028	54.9014	30
0.39333	35.2817	33.93	37.099	45.5493	51.3803	55.9014	30.408
0.39667	35.3099	34.028	36.972	45.7887	51.7746	56.3099	30.38
0.4	35.4648	34.183	36.972	45.9296	52.1268	56.5915	30.225
0.40333	35.3944	34.254	37.718	46.2958	52.5915	57.3662	30.38
0.40667	35.3239	34.789	37.634	46.3521	52.8732	57.9577	30.676
0.41	35.4789	35.085	37.873	46.9718	53.5211	58.507	30.718
0.41333	35.6761	35.028	38.042	47.662	54.2254	58.7746	30.775
0.41667	35.5915	34.915	38.099	48.0704	54.5915	58.7887	30.803
0.42	35.5493	35.493	38.38	48.7324	54.3521	59.4789	30.915
0.42333	35.5352	35.085	38.437	48.9014	54.9155	59.6901	30.972
0.42667	35.2535	35.408	38.352	49.1408	55.5775	60.3662	31.296
0.43	35.169	35.887	38.423	49.4366	56.0141	61.0563	31.338
0.43333	35.2958	36.155	38.662	49.6338	56.2535	61.5634	31
0.43667	35.2958	36.014	38.887	50.0423	56.8169	61.2958	31.141
0.44	35.2817	36.338	39.099	50	57.0282	61.6901	30.901
0.44333	35.1549	36.451	39.155	50.3803	57.4366	62.2676	31.014
0.44667	35.0563	36.338	39.324	50.7042	57.9296	62.8732	31.211
0.45	35.1409	36.423	39.38	50.9437	58.1972	63.4225	31.268
0.45333	35.0141	36.775	40.141	51.2113	58.9437	63.4789	31.028
0.45667	35.169	36.986	40.634	51.831	59.2254	64.0282	31.183
0.46	35.2394	37.169	40.972	52.338	59.8873	64.5493	31.268
0.46333	35.1409	37.183	40.915	52.5493	60.338	65.1831	31.324
0.46667	34.9437	37.423	40.394	52.3662	60.3099	65.5775	31.817
0.47	35.1127	37.606	40.423	53.2535	60.7324	66.0845	31.521
0.47333	35.1127	37.789	40.535	53.507	61.493	66.4789	31.634
0.47667	35.0563	37.662	40.789	53.8028	62.1549	66.8028	31.803
0.48	35.0704	37.549	41.113	54.2817	62.6056	67.1268	31.859
0.48333	34.9437	38.254	40.549	54.5915	63.3803	67.6197	31.803
0.48667	34.8591	38.155	41.324	55.1549	63.9718	67.831	31.93
0.49	34.831	38.493	41.563	55.9437	64.2394	68.2817	31.972
0.49333	34.7747	38.986	41.521	56.4789	64.493	68.9296	31.944
0.49667	34.7183	38.915	41.761	56.7887	65.0563	69.3944	31.972
0.5	35.0423	38.915	42.085	57.3521	65.493	69.7747	32.437
0.50333	34.7887	39.451	42.296	57.5352	65.7747	70.1831	32.268
0.50667	34.5634	39.62	42.352	57.9437	66.169	70.3944	32.155
0.51	34.5493	39.62	42.535	58.5211	66.4084	70.4507	32.31
0.51333	34.5915	40.352	42.873	58.7606	66.507	70.9859	32.465
0.51667	34.493	40.775	43.014	59.5493	66.7747	71.0282	32.493
0.52	34.7183	40.775	42.831	59.7887	67.507	71.1972	32.845
0.52333	34.8451	41.028	42.986	59.9718	68.0563	71.4225	33
0.52667	34.7887	41.296	43.408	60.2676	68.1972	71.6056	32.944
0.53	34.7324	40.958	43.592	60.9718	68.7747	71.831	32.718
0.53333	34.8169	41.056	43.859	61.2394	68.8732	71.9859	33.394
0.53667	34.7324	41.38	44.042	61.3521	68.9437	71.831	33.648
0.54	34.5352	41.465	44.113	61.5634	68.9718	71.8451	33.789
0.54333	34.5915	41.423	44.113	61.7324	69.0845	72.3662	34.141
0.54667	34.662	42.408	44.732	62.6338	68.831	72.3521	34.014
0.55	34.5493	42.338	44.732	62.507	69.3521	72.2676	34.296
0.55333	34.4789	42.451	44.915	62.6197	69.7606	72.493	34.915
0.55667	34.3662	43.028	45.254	62.9718	69.9296	72.7042	36.268
0.56	34.4085	42.958	45.718	62.8028	69.8592	72.6479	38.451
0.56333	34.3521	43.352	45.958	63.7042	70.2253	72.6197	42.606
0.56667	34.2676	43.282	46.408	64.5916	70.4507	72.6901	47.761
0.57	34.2394	43.254	46.507	64.9014	70.662	72.7606	53.817
0.57333	34.0986	43.718	46.352	64.9437	71.0423	72.7042	60.408
0.57667	34.1549	44.113	46.507	65.6901	71.5634	73.1549	67.38
0.58	34.2958	44.338	46.915	65.5352	72.2817	73.7324	73.324
0.58333	34.3239	44.648	47.282	65.8732	72.2958	73.8592	78.268
0.58667	34.1268	44.901	47.577	66.3521	72.1127	73.8169	82
0.59	34.2817	44.873	47.746	66.8873	72.4507	73.9437	84.493
0.59333	34.2958	45.507	47.69	67.493	73	74.338	85.634
0.59667	34	45.915	48.169	67.7465	73.2394	74.3239	85.07
0.6	33.9296	46.282	48.521	68.2817	73.1268	74.2535	83.521
0.60333	33.9296	46.563	48.676	68.9718	73.1549	74.1549	81.141
0.60667	33.9577	46.479	48.873	69.0423	73.9296	74.5211	78
0.61	34.3521	46.944	49.239	69.9014	74.2958	74.3803	73.662
0.61333	34.0986	47.521	49.789	70.1408	74.3099	74.6338	69
0.61667	33.8451	47.944	50.507	70.4648	74.2113	74.6479	64.718
0.62	33.9718	48.423	50.944	71.1549	74.3803	74.4225	60.972
0.62333	33.5915	48.521	50.803	71.5916	75.0845	74.4648	56.493
0.62667	33.6197	48.986	51.282	71.8451	75.1127	74.5634	53.042
0.63	33.6197	49.254	51.789	72.0141	74.8873	74.2113	50.211
0.63333	33.8169	49.676	52.254	72.1127	74.7887	73.9718	47.845
0.63667	34.169	50.141	52.493	72.338	74.9296	74.2676	45.803
0.64	33.8169	50.394	53.211	73.1549	74.8873	74.4084	44.254
0.64333	33.7887	50.648	53.169	73.8451	75.1268	73.8732	42.437
0.64667	33.7042	50.915	53.31	74.0845	75.0986	73.5775	40.789
0.65	33.8028	51.282	53.465	74.169	74.9577	73.4225	39.507
0.65333	34.0423	51.676	53.831	74.3662	75	72.7887	38.324
0.65667	33.7747	52.099	54.268	75.0563	75.2958	72.7465	37.169
0.66	33.662	52.366	54.549	74.7183	75.5775	73.0845	36.577
0.66333	33.5211	52.69	54.859	74.7183	75.507	72.9718	36.211
0.66667	33.4507	53.254	55.352	75.5211	75.1972	72.5211	35.592
0.67	33.5352	53.197	55.549	76.4225	75.2817	73.1268	35.535
0.67333	33.5211	53.521	55.944	76.5493	75.3099	72.7747	34.859
0.67667	33.507	54.197	56.324	76.7042	75.2958	72.2958	34.775
0.68	33.6338	54.901	56.732	76.8169	75.169	72.0141	34.732
0.68333	33.5915	55.113	57.394	76.5211	74.9014	71.7887	34.437
0.68667	33.7324	56.028	57.493	76.6761	75.6479	71.6761	34.704
0.69	33.3803	55.958	58	76.7606	75.1549	71.4084	34.408
0.69333	33.2958	56.282	58.479	76.9437	74.7747	71.1268	34.437
0.69667	33.4507	56.93	58.831	77.2113	74.6761	70.8873	34.493
0.7	33.7183	57.394	59.014	77.5775	74.5211	70.4507	34.324
0.70333	33.5352	58.028	59.592	77.7465	74.3944	69.6338	34.451
0.70667	33.4225	58.535	60.099	77.5916	73.8592	69.3662	34.718
0.71	33.3521	58.62	60.507	77.3239	73.3662	69.0845	34.761
0.71333	33.3099	58.634	60.69	77.2676	73.0423	68.6056	34.549
0.71667	33.3099	59.746	61.254	77.3944	73.0986	68.0986	34.577
0.72	33.4648	59.859	61.676	77.9577	73.0986	67.8451	34.648
0.72333	33.4648	59.873	62.169	77.8169	72.662	67.4789	34.563
0.72667	33.3803	60.141	62.451	77.5211	72.1972	67.3521	34.437
0.73	33.3521	61.155	62.38	77.4648	72.2535	67.3239	34.732
0.73333	33.4648	61.535	62.958	78.1408	71.5352	66.2113	34.817
0.73667	33.493	62.042	63.62	78.0845	71.7887	66.0845	34.634
0.74	33.4085	62.338	64.028	77.9014	71.7747	65.8169	34.479
0.74333	33.3239	62.761	64.296	77.6197	71.507	65.338	34.521
0.74667	33.4789	63.155	64.577	77.7606	71.7183	65.2958	35.169
0.75	33.5493	63.789	65.268	77.8451	71.1127	64.4789	34.873
0.75333	33.4085	64.366	66.014	77.6479	70.6197	64	35.239
0.75667	33.4648	65.056	66.648	77.7183	70.1549	63.662	35.38
0.76	33.5211	65.789	67.155	77.8732	69.662	63.3944	35.07
0.76333	33.6197	65.873	68	77.7747	69.0282	62.7887	35.324
0.76667	33.4789	66.479	68.127	77.4507	68.7887	62.3239	35.296
0.77	33.3521	67.239	68.704	77.5634	68.4507	61.6761	35.099
0.77333	33.3099	68	69.324	77.507	68.1268	61	35.07
0.77667	33.1127	68.493	69.662	76.9577	67.9014	60.6479	35.423
0.78	33.0423	68.845	69.746	76.9155	67.2958	60.169	35.62
0.78333	33.1409	69.507	70.113	76.4084	67.1127	59.8169	35.732
0.78667	33.2253	70.014	70.676	76.4366	66.338	59.1831	35.831
0.79	33.2253	70.324	71.324	76.3944	65.3662	58.5493	35.845
0.79333	33.0704	70.915	71.606	75.7747	65.1549	58.1127	35.831
0.79667	33.5915	72.282	72.324	75.6197	64.3239	57.6338	36.042
0.8	33.3521	73.141	73.324	75.4789	64.1127	57.1268	36.408
0.80333	33.0563	73.915	74.254	75.2535	63.6479	56.5915	36.606
0.80667	33.4085	74.831	74.915	74.8732	62.9155	56.0141	36.38
0.81	33.4366	75.479	76.352	74.507	62.6479	55.6338	36.394
0.81333	33.2253	77.211	77.225	74.7606	62.1549	55.4789	36.563
0.81667	33.2113	78.408	78.563	74.6761	61.5634	54.9296	37.127
0.82	33.1972	79.648	80.352	74.9155	61.2394	54.5634	37.831
0.82333	33.2676	81.451	82.38	76.0563	61.4507	54.7042	38.099
0.82667	33.4507	83.789	85.817	77.7183	62.1127	54.169	38.775
0.83	33.2817	89.239	91.648	79.5916	62.3944	53.7465	42.563
0.83333	33.1972	97.577	101.549	82.507	62.9014	53.8732	50.479
0.83667	33.2113	109.352	116.606	86.1408	63.7887	54.2254	62.282
0.84	33.3803	125.563	137.803	89.9577	65.0563	54.0845	77.324
0.84333	33.4648	146.113	166.901	94.0704	65.1831	54.0423	90
0.84667	33.3662	169.803	198.099	97.0704	65.1268	53.6901	97.662
0.85	33.169	194.366	219.366	99.3662	65.1408	53.3662	101.408
0.85333	33.1972	215.099	223.38	101.282	64.8169	52.7887	101.845
0.85667	33.3803	221.93	225.887	101.521	63.7324	51.9155	99.169
0.86	33.4085	224.07	227.789	100.155	62.4789	50.9859	94.915
0.86333	33.5493	225.211	229.07	96.831	60.8732	50.0423	89.042
0.86667	33.5493	225.423	229.563	92.5916	59.0563	49.2113	82.183
0.87	33.493	224.789	229.07	88.2817	57.5211	48.2113	74.972
0.87333	33.4366	223.408	227.746	82.507	54.8169	47.2254	69.211
0.87667	33.2394	216.507	223.606	76.5352	52.8028	46.4789	63.479
0.88	33.1831	200.211	210.507	70.7183	50.9437	45.7887	58.915
0.88333	33.2535	179.986	186.211	65.2676	49.2113	45.1127	55.423
0.88667	33.2676	157.324	162.535	60.8592	47.9577	44.5915	52.423
0.89	33.2394	136.873	140.07	57.1408	46.7887	43.9859	50.592
0.89333	33.1831	118.31	121.352	53.9859	45.5775	43.4085	49.197
0.89667	33.1268	102.141	105.197	51.4225	44.831	42.9014	47.901
0.9	33.1549	88.648	91.592	49.5211	44.507	42.7606	46.606
0.90333	33.0423	78.465	81.408	47.9437	43.9437	42.1127	45.197
0.90667	33.169	70.676	73.268	46.4225	43.1549	42.169	43.254
0.91	32.9577	64.239	66.761	45.6901	42.8732	42.0563	41.901
0.91333	32.8451	59.155	61.563	45.0845	42.7042	41.6338	40.944
0.91667	32.9155	55.254	57.113	44.0423	42.493	41.2958	39.93
0.92	33.1831	52.69	53.873	43.7606	42.1408	41.1972	39.141
0.92333	33.1268	50.324	51.817	43.0282	41.9155	40.9437	38.803
0.92667	33.1409	48.352	49.761	42.6761	41.9014	40.9155	38.507
0.93	33.2958	46.704	47.831	42.4507	41.9296	40.8873	38.254
0.93333	33.2535	45.056	46.296	42.1127	41.7606	40.8028	38
0.93667	32.8873	44.535	44.873	41.662	41.6056	40.8873	38.282
0.94	32.9014	43.352	43.732	41.3803	41.493	40.6338	38.465
0.94333	32.9296	42.394	42.704	41.4789	41.4648	40.3099	38.563
0.94667	32.8732	42.099	41.901	41.3662	41.6197	40.4366	38.577
0.95	32.9437	41.775	41.592	41.2676	41.6197	40.0704	38.521
0.95333	32.8169	40.958	40.69	40.9859	41.8592	40.0986	38.873
0.95667	33	40.887	40.197	41.0141	41.5634	40.0845	39.423
0.96	33.1268	40.775	39.958	41	41.2676	40.0423	40.986
0.96333	33.169	40.549	39.873	40.8028	41.338	39.7746	44.239
0.96667	33.0141	40.479	39.507	40.7183	40.8028	39.8028	50.296
0.97	32.9155	39.972	39.493	40.8873	40.9155	39.8028	62.211
0.97333	33	39.704	39.183	40.6901	40.9718	39.7606	75.803
0.97667	32.9718	39.592	39.014	40.5915	40.9718	39.662	88.338
0.98	33.1409	39.169	39.239	40.9437	41.0986	39.6056	96.93
0.98333	33.0563	39.493	38.845	40.6338	40.7465	39.7183	100.296
0.98667	33.0282	39.563	38.62	40.5493	40.7324	39.4085	100.099
0.99	33.0141	39.507	38.366	40.6056	40.7606	39.0563	97.296
0.99333	33.0423	39.296	38.282	40.8028	40.6197	38.8028	92.592
0.99667	33.338	39.014	38.113	40.7183	40.5634	39.0845	86.845
1	33.169	38.831	38.127	40.1972	40.6761	39.1549	80.676
1.00333	33	38.831	38.113	40.1408	40.5493	39.0563	74.831
1.00667	33.0563	38.789	38.042	40.2535	40.3239	38.9859	69.282
1.01	33.2958	38.69	37.972	40.4648	40.2958	39.0563	64.437
1.01333	33.0704	38.296	37.887	40.4085	40.4507	39.2394	60.408
1.01667	33.0704	38.69	37.972	40	40.169	38.8592	57.437
1.02	33.0141	38.775	37.69	39.9718	40.1127	38.662	55.423
1.02333	33.0704	38.775	37.338	40.0563	40.0986	38.6056	54.183
1.02667	32.9437	38.93	37.183	39.9155	39.8873	38.5915	53.225
1.03	33.1549	38.831	37.324	39.9859	40.0845	38.4507	52.887
1.03333	33.0845	38.69	37.211	39.8732	40.0423	38.0282	54.535
1.03667	33.0423	38.535	37.183	39.7606	39.9296	38.1127	59.437
1.04	33.0986	38.225	37.225	39.6479	39.6901	38.4225	68.563
1.04333	33.2253	38.62	37.296	39.1831	39.9014	38.4789	82.394
1.04667	33.1409	38.254	37.211	39.5634	39.2817	38.3803	97
1.05	33.0563	38.296	37.07	39.4648	39.338	38.2113	110.479
1.05333	33.0423	38.394	36.873	39.169	39.3239	38.0845	120.141
1.05667	33.0141	38.352	36.789	39.1831	38.9296	37.9014	124.521
1.06	33.5211	38.254	37.197	39.2958	39.2676	38.2113	123.507
1.06333	33.5493	38.606	37.099	39.4085	39.2254	37.6338	120.662
1.06667	33.3944	38.662	36.873	39.2958	39.0563	37.5634	116.085
1.07	33.2535	38.366	36.662	39.0423	38.7183	37.7183	109.901
1.07333	33.1549	38.239	36.662	38.8732	38.6197	37.7324	102.38
1.07667	33.2253	38.437	36.93	38.6056	38.507	37.5493	93.648
1.08	33.2676	38.408	36.465	38.4507	38.7606	37.6761	85.944
1.08333	33.2817	38.451	36.239	38.4225	38.6197	37.4789	79.465
1.08667	33.2535	38.563	36.366	38.3662	38.2958	37.4507	74.352
1.09	32.9437	38.042	36.324	38.0282	38.2535	37.662	70.197
1.09333	33.0986	38.211	36.437	38.2113	38.4085	37.3944	67.028
1.09667	33.1409	38.211	36.366	37.9296	38.2958	37.3239	67.958
1.1	33.1409	38.169	36.38	37.7887	38.0141	37.2254	74.113
1.10333	33.1549	37.986	36.451	37.7606	37.8592	36.9718	87.38
1.10667	33	38.028	36.183	37.2676	37.9014	36.831	113.535
1.11	33.0845	38.028	36.014	37.4366	37.6761	36.8028	148.127
1.11333	33.0986	38.169	35.606	37.2817	37.7465	36.8028	181.479
1.11667	33.1127	38.056	35.535	37.169	37.8873	36.7887	203.169
1.12	32.9014	37.817	35.62	37.4085	37.831	36.7887	213.718
1.12333	32.9859	37.859	35.549	37.0986	37.7183	36.5493	219.07
1.12667	32.8873	37.662	35.521	37.2113	37.662	36.7042	222.38
1.13	33.1127	37.563	35.465	36.9718	37.4789	36.7746	224.507
1.13333	33.338	37.62	35.465	36.493	37.1831	36.5352	225.648
1.13667	33.0986	37.718	35.423	36.5775	37.169	36.4225	221.437
1.14	33.2253	37.31	35.338	36.5775	37.3239	36.5493	210.099
1.14333	33.1972	37.211	35.085	36.7324	37.1408	36.4789	194.127
1.14667	33.1127	37.394	34.93	36.6901	36.9014	36.1549	179.352
1.15	33.0563	37.69	35.085	36.4648	36.9577	36.0141	167.437
1.15333	33.169	37.437	35.085	36.8028	37.1549	36.2254	161.07
1.15667	33.0845	37.507	34.676	36.6197	37.1972	36.1549	158.958
1.16	33.0845	37.549	34.845	36.6197	37.1549	36.0986	159.324
1.16333	33.0423	37.38	35.056	36.5493	36.9718	36.2254	161.113
1.16667	33.0423	37.099	34.408	36.3239	36.9859	36.1549	163.183
1.17	33.169	37.366	34.789	36.3944	36.8732	36.0704	166.423
1.17333	33.0704	37.141	34.62	36.3099	36.8028	35.8169	173.056
1.17667	33.0423	36.845	34.338	36.338	36.7465	35.8592	181.887
1.18	33.169	36.648	34.493	36.493	36.5915	36.0423	192.62
1.18333	33.5493	36.704	34.394	36.4366	36.3944	35.8169	204.225
1.18667	33.0141	36.606	34.408	35.9155	36.5211	35.7042	212.732
1.19	33.0282	36.859	34.169	35.6901	36.5352	35.8169	217.986
1.19333	33.1409	36.958	34.042	35.5775	36.4366	35.7746	220.704
1.19667	32.9577	36.789	34.31	35.6761	36.3239	35.6479	222.268
1.2	33.1268	36.803	34.493	35.9014	36.2676	35.5352	222.704
1.20333	33.2676	36.69	34.113	35.6338	36.2676	35.3662	221.732
1.20667	33.2253	36.986	34.042	35.6338	36.1127	35.4225	221.197
1.21	33.169	36.93	34	35.5493	35.9437	35.3239	221.606
1.21333	33.0845	36.493	34.07	35.3803	36.1549	35.338	222.38
1.21667	33	36.535	34.07	35.6901	36.0141	35.1549	223.789
1.22	33.3099	36.606	34.099	35.5634	36.0704	35.2676	224.38
1.22333	33.338	36.521	33.972	35.4366	36.0141	35.4507	224.761
1.22667	33.1972	36.408	33.746	35.3099	35.8451	35.3239	224.93
1.23	33.2535	36.493	33.648	35.493	35.662	35.338	221.352
1.23333	33.2958	36.62	33.549	35.6197	35.9155	35.2113	211.986
1.23667	33.2535	36.324	33.634	35.5493	35.8169	35.0704	200.789
1.24	33.0563	36.014	33.634	35.4366	35.6761	35.1127	189.704
1.24333	32.9718	35.986	33.676	35.3239	35.6479	35.0704	178.62
1.24667	32.9437	35.915	33.634	35.1831	35.1268	35.0845	165.817
1.25	32.9296	36.07	33.549	35.4225	35.2394	34.6761	152.38
1.25333	33.0282	35.986	33.549	35.3944	35.3521	34.6056	136.507
1.25667	33.169	35.634	33.479	35.338	35.3803	34.8873	119.563
1.26	32.9859	35.352	33.577	35.4507	35.1831	34.9437	103.394
1.26333	32.9296	35.606	33.394	35.3662	35.6761	34.5775	89.465
1.26667	33.0282	35.535	33.521	35.0704	35.4507	34.5493	78.493
1.27	33.1127	35.38	33.606	34.8732	35.2254	34.5352	70.014
1.27333	33.0986	35.282	33.324	34.8169	34.9718	34.4507	63.507
1.27667	32.9437	35.592	33.056	34.7746	34.831	34.4366	58.62
1.28	33.0282	35.577	33.366	35.2394	34.8592	34.6338	55.169
1.28333	33.3099	35.535	33.662	34.9296	34.8028	34.4507	51.704
1.28667	33.3662	35.282	33.592	34.7042	34.7606	34.2113	48.732
1.29	33.3521	35.042	33.563	34.9577	34.6056	34.2113	46.648
1.29333	33.0845	35.577	33.225	34.7606	34.6479	33.9718	45.38
1.29667	33	35.155	33.592	34.7887	34.8451	34.0845	43.366
1.3	32.8732	35.028	33.465	34.9155	34.7324	33.9296	41.803
1.30333	32.9859	34.873	33.211	34.9577	34.493	33.8169	40.69
1.30667	33.4366	34.549	33.169	34.6761	34.6056	34.1831	39.507
1.31	33.0845	34.563	32.958	34.4085	34.3239	33.9577	38.634
1.31333	32.9859	34.69	33.042	34.5493	34.2958	33.9155	38.254
1.31667	32.9577	34.704	33.197	34.6197	34.1268	33.9577	37.69
1.32	32.9577	34.507	33.169	34.4789	33.9859	33.9014	37.042
1.32333	33.1127	34.62	32.901	34.2958	34.1831	33.7324	37.324
1.32667	33.0986	34.141	33.113	34.6761	34.1972	33.8169	36.423
1.33	33.1268	34.085	33.169	34.5493	33.9437	33.6197	36.239
1.33333	33.1972	34.014	32.986	34.338	33.831	33.7324	36.085
1.33667	33.4789	33.676	32.592	34.2958	34.0282	33.8592	35.69
1.34	33.1549	33.859	32.845	34.4789	33.4225	33.9014	35.69
1.34333	33.0986	33.803	32.986	34.2817	34.0563	33.6761	35.507
1.34667	33.2817	33.958	33.239	34.4789	33.9296	33.5493	35.254
1.35	33.2253	33.986	33.563	34.5634	33.5915	33.4789	35.127
1.35333	32.8591	33.493	33.563	34.4085	33.6761	33.7465	35.042
1.35667	33.3099	33.366	34.718	34.1268	33.3944	33.2394	34.746
1.36	33.3099	33.62	34.549	34.1127	33.6338	33.2676	34.338
1.36333	33.3099	33.761	33.761	34.0141	33.6338	33.2958	34.408
1.36667	33.3944	33.704	33.085	33.8451	33.4648	33.4225	34.521
1.37	33.2958	33.535	32.986	34.0282	33.5211	33.7183	34.394
1.37333	33.3944	33.451	32.831	33.9296	33.4789	33.5634	34.239
1.37667	33.3944	33.648	32.93	33.7324	33.2958	33.4789	33.831
1.38	33.2958	33.507	32.845	33.7042	33.4507	33.3099	33.592
1.38333	33.2394	32.887	32.62	33.8732	33.6901	33.1127	33.732
1.38667	32.9155	33.366	32.944	33.8873	33.7606	33.0282	33.113
1.39	33.0704	33.324	33.155	33.6197	33.507	33.2113	33.239
1.39333	33.2253	33.225	32.986	33.6197	33.3803	33.169	33.437
1.39667	33.2253	33.155	32.662	33.6338	33.3944	33.0563	33.394
1.4	33	33.127	32.577	33.7746	33.2394	33.0282	33.225
1.40333	33.2535	33.268	32.648	33.6761	33.493	33	33.099
1.40667	33.3944	33.028	32.775	33.8873	33.4507	32.8592	32.944
1.41	33.4789	33.042	32.69	33.8028	33.169	32.9014	33.042
1.41333	33.4648	33.254	32.634	33.507	32.9014	33.0704	33
1.41667	33.5915	32.93	32.634	33.6056	33.4085	32.8451	32.324
1.42	33.507	32.775	32.676	33.3803	33.0282	32.8873	32.718
1.42333	33.5634	32.732	32.662	33.3099	33.1127	32.831	32.662
1.42667	33.6197	32.845	32.549	33.4085	33.1831	32.662	32.268
1.43	33.7465	32.972	32.451	33.6761	32.9859	32.6056	32.183

## Sheet: Bioanalyzer_ladder
Time	Value
17	5740
17	9010
17	767
17	2770
17	937
17	307
17	3400
17	756
17	9660
17	5940
17	368
17	8690
17	300
17	2810
17	4810
17	33.2
17	2740
17	4750
17	1237793
18	1085587
18	2180
18	1054077
18	154644
18	1668091
18	1464348
18	1192245
18	2760
18	7290
18	6490
18	7460
18	326
18	1740
18	6090
18	364418
18	300
18	7260
18	7250
18	449028
19	6500
19	3320
19	70.5
19	123291
19	45.2
19	998
19	2300
19	1160
19	4960
19	6390
19	3050
19	8220
19	7520
19	3300
19	4550
19	7930
19	7300
19	8470
19	5370
20	3580
20	1520
20	4880
20	4960
20	150
20	7930
20	6050
20	2980
20	508
20	5390
20	9570
20	5950
20	8330
20	2830
20	2400
20	6710
20	122673
20	1455688
20	158226
21	1590042
21	1847878
21	1686935
21	1899223
21	1900864
21	1856651
21	1404343
21	4230
21	8800
21	3010
21	545
21	9100
21	518837
21	229
21	591
21	39711
21	6460
21	1249695
21	1361694
22	1056786
22	9920
22	8360
22	791626
22	364
22	3330
22	8710
22	8830
22	246
22	3220
22	8590
22	1553497
22	1828728
22	1906433
22	1788635
22	1989708
22	2298698
22	1832657
22	1434212
23	1121902
23	1100578
23	1051369
23	1392021
23	1528015
23	1481018
23	1676102
23	213501
23	2358589
23	1206589
23	5525398
23	220486
23	892315
23	953678
23	44537
23	41629
23	52151
23	195339
23	384666
24	303417
24	4720306
24	1649246
24	7940
24	248
24	567
24	6040
24	2790
24	9810
24	1.93
24	436821
24	9900
24	1236725
24	1011314
24	9690
24	207901
24	15625
24	2710
24	3090
25	434
25	6340
25	611
25	1120
25	936
25	1400
25	1230
25	8760
25	1760
25	6150
25	9.25
25	3530
25	3570
25	4820
25	3100
25	7410
25	1090
25	1169243
25	1396179
26	9540
26	407
26	153
26	9720
26	4200
26	3480
26	824
26	508
26	7900
26	3660
26	1179581
26	1489258
26	1880684
26	1663475
26	8060
26	2430
26	3650
26	1307793
26	1415215
27	1448555
27	1627007
27	1740685
27	1690865
27	1838341
27	2014198
27	163826
27	1472664
27	179306
27	211895
27	2483292
27	2833633
27	2843895
27	2475014
27	1990128
27	218338
27	2817039
27	3232498
27	3469925
28	2732048
28	212719
28	2068253
28	2371826
28	2994957
28	3420296
28	3417473
28	3361168
28	3445358
28	3561172
28	3554344
28	3402634
28	3342667
28	3450394
28	3502655
28	3600426
28	3623772
28	3215637
28	2652473
29	2547493
29	2635803
29	2305717
29	198658
29	2611198
29	289444
29	3048096
29	3326111
29	3396034
29	3308907
29	287056
29	2734604
29	2959824
29	3029823
29	2943459
29	3126717
29	3294487
29	3593063
29	334671
30	3353157
30	3281364
30	2701225
30	2056274
30	1034431
30	2610
30	5900
30	1412201
30	2344627
30	3225403
30	3719559
30	4189034
30	4263
30	4014854
30	3885078
30	3976784
30	4366379
30	4171143
30	3893318
31	276638
31	2180176
31	1700439
31	1314735
31	789032
31	9700
31	2770
31	899
31	3030
31	3490
31	3390
31	7240
31	8280
31	1059952
31	1333313
31	1653137
31	1810074
31	1990891
31	2095184
32	1313019
32	8820
32	6550
32	891304
32	1021538
32	1286469
32	1145973
32	1335297
32	1498566
32	1593285
32	1666908
32	1827278
32	1751633
32	1471176
32	1451073
32	1573601
32	1414223
32	1438866
32	1318665
33	710144
33	7140
33	1086807
33	1267891
33	1443253
33	138443
33	984726
33	7090
33	8010
33	6550
33	10000
33	2367973
33	5318871
33	76057
33	9776
33	408314
33	662617
33	757717
33	3611
34	50978
34	69671
34	43225
34	4907
34	75858
34	66053
34	30434
34	34061
34	96113
34	37745
34	51161
34	8953
34	42846
34	86821
34	16132
34	39582
34	4254
34	28667
34	2507
35	7575
35	506344
35	507931
35	906239
35	682178
35	775425
35	123066
35	654575
35	303185
35	3545
35	78989
35	566738
35	378792
35	235813
35	52784
35	9118767
35	809597
35	6600189
35	5147858
36	3594589
36	2541847
36	1597252
36	123188
36	2780
36	2800
36	3600
36	7830
36	3920
36	5510
36	6810
36	3060
36	6640
36	966
36	751
36	1540
36	3.27
36	5480
36	6170
37	1590
37	3550
37	32.7
37	265274
37	4880
37	771
37	9000
37	681
37	7190
37	751
37	5280
37	5230
37	4380
37	5790
37	6250
37	941
37	307579
37	133
37	3040
38	1355629
38	112709
38	4500
38	261
38	227
38	5820
38	3800
38	763
38	4690
38	507164
38	9890
38	132019
38	1481476
38	1828384
38	1950912
38	2131767
38	2311668
38	2398834
38	2628937
39	3233261
39	3707581
39	4143143
39	4351006
39	519062
39	7076378
39	53604
39	475052
39	46619
39	649567
39	346977
39	65037
39	835758
39	863026
39	248775
39	9536
39	10591
39	75677
39	7066
40	88726
40	77058
40	58899
40	561954
40	646839
40	813782
40	48531
40	3521
40	7472
40	247276
40	777626
40	382595
40	9747
40	687035
40	367908
40	66853
40	814926
40	538975
40	304379
41	904675
41	741844
41	569035
41	416107
41	297649
41	118416
41	976059
41	8534966
41	7447701
41	6536331
41	6142044
41	5685959
41	5418472
41	5203209
41	4796791
41	4404869
41	4068604
41	4025459
41	3955498
42	4114342
42	3763084
42	3517647
42	3648872
42	3717041
42	3865242
42	4104729
42	4381256
42	410202
42	4383545
42	5105743
42	5421715
42	5237312
42	5315628
42	5210075
42	4991226
42	4851303
42	4793701
42	4727898
43	4334564
43	4417305
43	4480362
43	4994659
43	4808693
43	4357758
43	4180183
43	3764763
43	3350868
43	2947388
43	2987785
43	3270988
43	3069191
43	3003578
43	3054771
43	3003578
43	2954559
43	2586021
43	2551346
44	2081833
44	1682434
44	1793442
44	2072487
44	2414284
44	2282372
44	2557755
44	2602501
44	2614937
44	2724648
44	2704201
44	2687607
44	2595901
44	289608
44	3782463
44	4751778
44	6442909
44	1995
44	693321
45	466141
45	437656
45	441837
45	33749
45	87645
45	95027
45	57761
45	96756
45	99763
45	84404
45	54892
45	2274
45	79998
45	20107
45	52817
45	79958
45	913994
45	5698
45	316971
46	919674
46	286015
46	770012
46	301247
46	848854
46	412548
46	997368
46	56279
46	25259
46	977257
46	715469
46	514347
46	342731
46	113689
46	886486
46	683064
46	546207
46	375771
46	244152
47	103298
47	3235
47	9392204
47	8730316
47	7949867
47	7341881
47	7031174
47	6481934
47	586422
47	5625496
47	5016785
47	42416
47	3428802
47	3196907
47	3094597
47	3288498
47	3805885
47	442955
47	4581718
48	3555641
48	3446426
48	3519211
48	3472824
48	3639069
48	3975334
48	4061813
48	377491
48	3351479
48	3370132
48	3234978
48	3296432
48	3682442
48	3916321
48	3893967
48	3862648
48	3322296
48	316227
48	2954559
49	3461838
49	3898926
49	4083366
49	4263153
49	4718742
49	4894409
49	4644661
49	446064
49	3972931
49	4130096
49	4492683
49	5288544
49	6090355
49	6079483
49	6143456
49	5850983
49	5342522
49	5246696
49	5014343
50	5063896
50	5192833
50	5403748
50	5618744
50	6075249
50	6659126
50	7155151
50	7756653
50	8165207
50	8796196
50	9855919
50	149052
50	293705
50	568222
50	89463
50	283188
50	625233
50	893826
50	242218
51	861153
51	207539
51	514893
51	846157
51	123264
51	459187
51	865921
51	148121
51	419167
51	717117
51	878132
51	20878
51	73318
51	164513
51	204384
51	205784
51	31176
51	44323
51	490322
52	361515
52	278179
52	169914
52	153339
52	14555
52	13604
52	7523
52	784412
52	575562
52	410149
52	325603
52	208927
52	11174
52	43015
52	872551
52	612827
52	419334
52	235661
52	101349
53	918621
53	765572
53	552315
53	286415
53	76195
53	877941
53	694202
53	508266
53	347984
53	202251
53	113033
53	11395
53	911396
53	790249
53	640057
53	587173
53	556496
53	552181
53	494488
54	367943
54	334446
54	288971
54	237465
54	185509
54	171864
54	98083
54	91576
54	20969
54	947704
54	860008
54	870544
54	909561
54	935722
54	955009
54	996643
54	934525
54	910706
54	913525
55	969822
55	26371
55	52418
55	15339
55	19325
55	51567
55	106415
55	107433
55	174183
55	209419
55	222569
55	273663
55	349934
55	470562
55	580307
55	5662
55	63681
55	632462
55	646358
56	801544
56	907684
56	955063
56	957859
56	81097
56	179413
56	236416
56	277302
56	187637
56	215584
56	247879
56	266117
56	323986
56	32391
56	292286
56	390327
56	398975
56	432022
56	407703
57	480919
57	561661
57	727821
57	840282
57	888065
57	940098
57	954849
57	988308
57	947777
57	88876
57	919582
57	906727
57	961559
57	992081
57	976128
57	95834
57	899998
57	987366
57	997505
58	187534
58	240482
58	149014
58	60284
58	953171
58	870518
58	748997
58	723701
58	739437
58	727917
58	810707
58	861576
58	932178
58	988567
58	937256
58	860531
58	807262
58	722858
58	748985
59	72261
59	697678
59	611473
59	608624
59	47934
59	423973
59	429268
59	345879
59	30368
59	218693
59	116352
59	977867
59	872581
59	894634
59	90831
59	976429
59	87414
59	10994
59	44003
60	856682
60	759716
60	708515
60	713287
60	732609
60	694599
60	662788
60	682133
60	600334
60	535103
60	50584
60	441093
60	385944
60	281563
60	194252
60	127071
60	10677
60	99749
60	18898
61	9678
61	48603
61	4974
61	61302
61	57804
61	7925
61	70347
61	967358
61	887596
61	8755
61	915428
61	925591
61	905678
61	888916
61	752628
61	598564
61	543488
61	596317
61	598553
62	627583
62	655384
62	644482
62	629963
62	605648
62	570091
62	47958
62	488342
62	53751
62	566151
62	568619
62	563557
62	5518
62	422962
62	31723
62	321587
62	32148
62	326012
62	314713
63	272869
63	150997
63	109489
63	148041
63	146656
63	170681
63	14082
63	11937
63	58491
63	978672
63	9850273
63	32162
63	3817
63	98675
63	54897
63	3149
63	9729271
63	9102325
63	9182281
64	9591789
64	9600677
64	9062386
64	8498077
64	7754745
64	7450867
64	7332268
64	7338333
64	7845078
64	7636909
64	7423668
64	6820641
64	6063614
64	5211563
64	4795189
64	5387955
64	5380249
64	5424805
64	5729065
65	5530472
65	5479927
65	6059723
65	6149979
65	5319443
65	4949722
65	4932175
65	4499702
65	4363098
65	4303551
65	470417
65	4916267
65	4923096
65	463295
65	4403648
65	3672142
65	3308907
65	3116112
65	3146896
66	3549957
66	3841019
66	4148865
66	4255905
66	4076538
66	4212227
66	424202
66	4229889
66	3756561
66	3335571
66	3190536
66	3453712
66	3814735
66	419651
66	3979187
66	3313828
66	2564812
66	2236519
66	2663193
67	2880516
67	2861023
67	2781944
67	2638969
67	2712173
67	2519112
67	2152443
67	1796036
67	1830139
67	1678276
67	1577988
67	1354752
67	1114426
67	7700
67	506897
67	5370
67	7980
67	2877731
67	8699341
68	70274
68	811302
68	167271
68	3577614
68	2335129
68	3804283
68	2422791
68	7600
68	4880
68	2970
68	4570
68	4170
68	4780
68	4450
68	8810
68	1760
68	2700
68	996
68	290
69	7570
69	7150
69	5740
69	8600
69	5720
69	3500
69	9310
69	1013145
69	1116943
69	3140
69	312
69	1950
69	3730
69	5160
69	1350
69	3100
69	5740
69	264
69	7520

## Sheet: Bioanalyzer_FLQ_ladder
Distance	ladder
0	6
1	6
2	6
3	5
4	5
5	5
6	5
7	5
8	4
9	3
10	3
11	3
12	3
13	4
14	4
15	4
16	4
17	4
18	4
19	4
20	4
21	4
22	4
23	4
24	4
25	4
26	4
27	3
28	3
29	3
30	3
31	3
32	3
33	4
34	5
35	4
36	4
37	4
38	5
39	5
40	5
41	4
42	3
43	3
44	3
45	3
46	3
47	3
48	3
49	3
50	3
51	3
52	4
53	4
54	4
55	3
56	3
57	3
58	3
59	3
60	3
61	3
62	3
63	3
64	3
65	2
66	2
67	2
68	2
69	2
70	2
71	2
72	2
73	2
74	2
75	2
76	3
77	3
78	3
79	3
80	4
81	4
82	4
83	4
84	5
85	4
86	4
87	3
88	3
89	2
90	2
91	2
92	2
93	3
94	3
95	3
96	3
97	3
98	3
99	4
100	4
101	4
102	3
103	3
104	3
105	3
106	3
107	2
108	2
109	2
110	2
111	2
112	1
113	2
114	2
115	2
116	3
117	3
118	3
119	3
120	3
121	2
122	2
123	2
124	2
125	1
126	1
127	3
128	9
129	21
130	37
131	72.131
132	141.131
133	214
134	212
135	212
136	207
137	156
138	75
139	46
140	26.934
141	17
142	9
143	7
144	5
145	4
146	4
147	4
148	3
149	3
150	4
151	4
152	4
153	4
154	5
155	5
156	5
157	5
158	5
159	4
160	4
161	3
162	3
163	4
164	4
165	4
166	4
167	4
168	4
169	4
170	3
171	3
172	3
173	4
174	4
175	4
176	4
177	4
178	4
179	4
180	4
181	3
182	3
183	3
184	2
185	2
186	2
187	2
188	3
189	3
190	4
191	3
192	3
193	3
194	3
195	3
196	4
197	4
198	4
199	5
200	5
201	5
202	6
203	6
204	5
205	5
206	4
207	3
208	3
209	2
210	2
211	2
212	2
213	2
214	2
215	2
216	2
217	2
218	2
219	2
220	2
221	2
222	2
223	1
224	1
225	1
226	1
227	1
228	1
229	1
230	1
231	1
232	0
233	0
234	0
235	0
236	0
237	1
238	1
239	1
240	1
241	1
242	0
243	0
244	0
245	0
246	0
247	0
248	0
249	0
250	0
251	0
252	0
253	0
254	0
255	0
256	0
257	0
258	1
259	1
260	1
261	1
262	1
263	1
264	1
265	1
266	1
267	1
268	0
269	0
270	0
271	0
272	0
273	1
274	1
275	1
276	0
277	0
278	0
279	0
280	0
281	0
282	0
283	0
284	0
285	0
286	0
287	0
288	2
289	2
290	3
291	4
292	5
293	5
294	6
295	7
296	7
297	8
298	8
299	9
300	9
301	8
302	8
303	8
304	9
305	9
306	8
307	8
308	8
309	7
310	7
311	6
312	6
313	5
314	5
315	4
316	4
317	4
318	4
319	4
320	3
321	3
322	3
323	3
324	3
325	2
326	2
327	2
328	2
329	2
330	1
331	1
332	2
333	3
334	3
335	3
336	3
337	3
338	3
339	2
340	2
341	2
342	2
343	2
344	2
345	2
346	2
347	2
348	2
349	2
350	2
351	2
352	2
353	2
354	2
355	2
356	2
357	3
358	3
359	3
360	2
361	2
362	2
363	2
364	3
365	3
366	3
367	3
368	4
369	5
370	6
371	9
372	12
373	19
374	28
375	41
376	61
377	85
378	119
379	147
380	179
381	195
382	201
383	195
384	182
385	164
386	152
387	139
388	134
389	132
390	135
391	143
392	157
393	174
394	197
395	219
396	238
397	249
398	251
399	247
400	237
401	221
402	205
403	184
404	165
405	143
406	121
407	102
408	83
409	71
410	58
411	49
412	42
413	37
414	33
415	29
416	27
417	24
418	22
419	21
420	19
421	17
422	15
423	15
424	14
425	12
426	10
427	10
428	9
429	8
430	7
431	6
432	5
433	5
434	5
435	4
436	4
437	4
438	4
439	4
440	3
441	4
442	4
443	4
444	3
445	3
446	3
447	4
448	4
449	4
450	4
451	5
452	5
453	4
454	4
455	4
456	4
457	4
458	4
459	4
460	4
461	4
462	4
463	4
464	3
465	3
466	3
467	3
468	3
469	3
470	3
471	3
472	3
473	3
474	3
475	2
476	2
477	2
478	2
479	3
480	3
481	4
482	4
483	4
484	4
485	4
486	4
487	4
488	4
489	5
490	5
491	5
492	5
493	6
494	6
495	6
496	6
497	6
498	6
499	7
500	7
501	7
502	8
503	8
504	9
505	10
506	9
507	12
508	12
509	18
510	21
511	25
512	32
513	36
514	45
515	50
516	59
517	68
518	80
519	98
520	112
521	135
522	144
523	160
524	157
525	154
526	144
527	137
528	122
529	117
530	104
531	99
532	89
533	82
534	77
535	69
536	66
537	60
538	58
539	53
540	49
541	47
542	44
543	42
544	37
545	36
546	33
547	31
548	29
549	27
550	26
551	23
552	22
553	20
554	18
555	18
556	16
557	15
558	13
559	13
560	12
561	11
562	11
563	10
564	10
565	10
566	10
567	9
568	9
569	8
570	8
571	8
572	9
573	9
574	8
575	8
576	8
577	8
578	8
579	8
580	8
581	8
582	8
583	9
584	9
585	9
586	10
587	10
588	10
589	10
590	10
591	9
592	9
593	9
594	9
595	9
596	9
597	9
598	9
599	9
600	9
601	9
602	9
603	9
604	9
605	9
606	8
607	8
608	8
609	7
610	7
611	7
612	7
613	7
614	7
615	7
616	7
617	7
618	7
619	7
620	7
621	6
622	6
623	6
624	6
625	6
626	6
627	6
628	6
629	6
630	7
631	7
632	7
633	7
634	7
635	7
636	7
637	7
638	7
639	8
640	9
641	11
642	13
643	20
644	28
645	41
646	56
647	72
648	93
649	110
650	127
651	139
652	148
653	155
654	159
655	162
656	161
657	159
658	157
659	154
660	150
661	145
662	139
663	133
664	125
665	119
666	110
667	102
668	96
669	89
670	83
671	76
672	72
673	67
674	62
675	58
676	54
677	51
678	47
679	43
680	40
681	37
682	34
683	32
684	31
685	29
686	27
687	25
688	23
689	22
690	21
691	19
692	17
693	17
694	17
695	16
696	15
697	14
698	13
699	12
700	12
701	12
702	11
703	10
704	10
705	10
706	10
707	9
708	8
709	8
710	7
711	7
712	8
713	8
714	9
715	10
716	9
717	8
718	8
719	8
720	8
721	8
722	8
723	8
724	8
725	8
726	8
727	8
728	8
729	8
730	8
731	8
732	8
733	8
734	8
735	8
736	8
737	8
738	7
739	7
740	7
741	7
742	8
743	8
744	8
745	9
746	9
747	9
748	9
749	9
750	9
751	9
752	8
753	9
754	9
755	9
756	10
757	11
758	11
759	11
760	11
761	10
762	10
763	10
764	9
765	9
766	10
767	10
768	10
769	10
770	10
771	10
772	11
773	12
774	12
775	13
776	13
777	13
778	15
779	17
780	17
781	18
782	23
783	24
784	29
785	31
786	34
787	37
788	40
789	44
790	45
791	49
792	52
793	55
794	58
795	60
796	65
797	70
798	73
799	75
800	78
801	80
802	82
803	83
804	84
805	84
806	85
807	86
808	86
809	87
810	88
811	87
812	88
813	88
814	88
815	87
816	85
817	85
818	86
819	85
820	84
821	83
822	81
823	79
824	78
825	77
826	76
827	75
828	73
829	73
830	72
831	70
832	68
833	66
834	65
835	63
836	62
837	60
838	59
839	58
840	57
841	54
842	52
843	50
844	48
845	47
846	45
847	43
848	42
849	40
850	39
851	38
852	37
853	36
854	35
855	34
856	33
857	33
858	32
859	32
860	31
861	31
862	30
863	30
864	30
865	30
866	29
867	29
868	28
869	28
870	28
871	27
872	27
873	26
874	26
875	25
876	25
877	25
878	26
879	26
880	26
881	26
882	26
883	25
884	25
885	26
886	26
887	27
888	27
889	27
890	27
891	27
892	27
893	27
894	28
895	28
896	28
897	29
898	30
899	30
900	29
901	31
902	32
903	33
904	33
905	33
906	34
907	35
908	34
909	35
910	35
911	36
912	38
913	37
914	37
915	39
916	39
917	40
918	41
919	41
920	40
921	40
922	40
923	40
924	41
925	41
926	41
927	41
928	42
929	42
930	42
931	43
932	42
933	42
934	43
935	43
936	45
937	46
938	47
939	48
940	48
941	49
942	49
943	49
944	48
945	48
946	48
947	48
948	48
949	48
950	49
951	49
952	49
953	48
954	48
955	49
956	49
957	49
958	49
959	51
960	51
961	51
962	50
963	49
964	48
965	48
966	46
967	46
968	46
969	46
970	47
971	47
972	47
973	48
974	48
975	49
976	48
977	48
978	48
979	47
980	46
981	46
982	46
983	46
984	46
985	45
986	45
987	44
988	44
989	43
990	42
991	42
992	41
993	41
994	40
995	39
996	38
997	37
998	36
999	37
1000	37
1001	38
1002	39
1003	39
1004	38
1005	37
1006	36
1007	36
1008	35
1009	34
1010	34
1011	34
1012	35
1013	35
1014	34
1015	34
1016	34
1017	33
1018	33
1019	32
1020	31
1021	31
1022	30
1023	29
1024	28
1025	28
1026	27
1027	26
1028	26
1029	26
1030	26
1031	27
1032	27
1033	27
1034	27
1035	27
1036	27
1037	27
1038	27
1039	26
1040	25
1041	25
1042	25
1043	25
1044	25
1045	25
1046	25
1047	24
1048	23
1049	22
1050	21
1051	21
1052	22
1053	22
1054	22
1055	22
1056	22
1057	22
1058	22
1059	22
1060	22
1061	22
1062	21
1063	21
1064	21
1065	22
1066	22
1067	22
1068	21
1069	21
1070	20
1071	19
1072	19
1073	19
1074	19
1075	18
1076	19
1077	19
1078	20
1079	18
1080	17
1081	16
1082	16
1083	17
1084	17
1085	17
1086	17
1087	17
1088	16
1089	16
1090	15
1091	15
1092	15
1093	16
1094	16
1095	16
1096	15
1097	15
1098	14
1099	14
1100	14

## Sheet: Bioanalyzer_Sample
Distance	S2C
0	0														used for this manuscsript
1	0
2	0
3	0
4	0
5	0
6	0
7	0
8	0
9	0
10	0
11	0
12	0
13	0
14	0
15	0
16	0
17	0
18	0
19	0
20	0
21	0
22	0
23	0
24	0
25	0
26	0
27	0
28	0
29	0
30	0
31	0
32	0
33	0
34	0
35	0
36	0
37	0
38	0
39	0
40	0
41	0
42	0
43	0
44	0
45	0
46	0
47	0
48	0
49	0
50	0
51	0
52	0
53	0
54	0
55	0
56	0
57	0
58	0
59	0
60	0
61	0
62	0
63	0
64	0
65	0
66	0
67	0
68	0
69	0
70	0
71	0
72	0
73	0
74	0
75	0
76	0
77	0
78	0
79	0
80	0
81	0
82	0
83	0
84	0
85	0
86	0
87	0
88	0
89	0
90	0
91	0
92	0
93	0
94	0
95	1
96	1
97	1
98	1
99	1
100	1
101	0
102	0
103	0
104	0
105	0
106	0
107	0
108	0
109	0
110	0
111	0
112	0
113	0
114	0
115	0
116	0
117	0
118	0
119	0
120	0
121	0
122	0
123	0
124	0
125	0
126	0
127	0
128	1
129	4
130	6
131	29
132	119.623
133	214
134	212
135	212
136	207
137	140
138	38
139	18
140	10
141	5
142	2
143	3
144	1
145	0
146	0
147	0
148	0
149	0
150	0
151	0
152	0
153	0
154	0
155	0
156	0
157	0
158	0
159	0
160	0
161	0
162	0
163	0
164	1
165	1
166	1
167	1
168	1
169	1
170	0
171	0
172	0
173	0
174	0
175	0
176	0
177	0
178	0
179	0
180	0
181	0
182	0
183	0
184	0
185	0
186	0
187	0
188	0
189	0
190	0
191	0
192	0
193	1
194	1
195	0
196	0
197	0
198	0
199	0
200	0
201	0
202	0
203	0
204	0
205	0
206	1
207	1
208	1
209	1
210	1
211	1
212	1
213	1
214	1
215	1
216	1
217	1
218	1
219	1
220	1
221	1
222	1
223	1
224	1
225	1
226	1
227	1
228	1
229	1
230	1
231	1
232	1
233	1
234	1
235	1
236	1
237	2
238	2
239	2
240	2
241	2
242	2
243	2
244	2
245	2
246	2
247	2
248	1
249	1
250	1
251	1
252	1
253	1
254	1
255	1
256	1
257	1
258	1
259	1
260	1
261	1
262	1
263	1
264	1
265	1
266	1
267	1
268	1
269	1
270	1
271	1
272	1
273	1
274	1
275	1
276	1
277	1
278	1
279	1
280	1
281	1
282	1
283	1
284	1
285	1
286	2
287	2
288	2
289	2
290	2
291	2
292	2
293	2
294	2
295	1
296	1
297	1
298	1
299	1
300	1
301	1
302	1
303	3
304	4
305	4
306	3
307	3
308	2
309	1
310	1
311	2
312	2
313	2
314	2
315	2
316	1
317	1
318	2
319	2
320	2
321	2
322	2
323	2
324	2
325	2
326	2
327	2
328	2
329	2
330	2
331	2
332	2
333	2
334	2
335	2
336	2
337	2
338	3
339	3
340	3
341	3
342	3
343	3
344	3
345	3
346	3
347	3
348	3
349	3
350	4
351	4
352	4
353	4
354	4
355	4
356	4
357	4
358	3
359	3
360	4
361	4
362	4
363	4
364	4
365	4
366	4
367	4
368	4
369	5
370	5
371	5
372	5
373	5
374	4
375	4
376	4
377	4
378	4
379	4
380	4
381	4
382	4
383	4
384	4
385	4
386	4
387	4
388	4
389	4
390	4
391	4
392	5
393	5
394	5
395	5
396	5
397	5
398	5
399	5
400	5
401	5
402	5
403	5
404	5
405	5
406	5
407	5
408	5
409	5
410	6
411	6
412	6
413	6
414	6
415	6
416	5
417	5
418	5
419	6
420	6
421	6
422	6
423	6
424	6
425	6
426	7
427	7
428	6
429	6
430	6
431	6
432	6
433	6
434	7
435	7
436	7
437	7
438	8
439	8
440	9
441	9
442	10
443	9
444	9
445	9
446	10
447	10
448	10
449	11
450	12
451	13
452	21
453	32
454	61
455	87
456	137
457	172
458	216
459	237
460	250
461	243
462	232
463	203
464	181
465	148
466	124
467	97
468	75
469	61
470	46
471	38
472	29
473	25
474	21
475	18
476	16
477	14
478	14
479	13
480	11
481	11
482	10
483	10
484	8
485	8
486	7
487	6
488	6
489	5
490	4
491	4
492	3
493	3
494	2
495	2
496	2
497	2
498	2
499	2
500	2
501	2
502	2
503	2
504	2
505	2
506	2
507	2
508	2
509	2
510	2
511	1
512	1
513	1
514	1
515	1
516	1
517	1
518	1
519	1
520	1
521	1
522	1
523	1
524	1
525	1
526	1
527	1
528	1
529	1
530	1
531	1
532	1
533	1
534	1
535	1
536	1
537	1
538	1
539	1
540	1
541	1
542	1
543	1
544	1
545	1
546	1
547	1
548	2
549	2
550	2
551	2
552	2
553	2
554	2
555	2
556	2
557	2
558	2
559	2
560	2
561	2
562	2
563	2
564	2
565	2
566	2
567	2
568	2
569	2
570	2
571	2
572	2
573	2
574	2
575	2
576	2
577	2
578	2
579	2
580	2
581	2
582	2
583	2
584	1
585	1
586	1
587	1
588	2
589	2
590	2
591	2
592	2
593	2
594	2
595	2
596	2
597	2
598	2
599	2
600	2
601	2
602	2
603	2
604	2
605	2
606	2
607	2
608	2
609	1
610	1
611	2
612	2
613	2
614	2
615	2
616	1
617	1
618	1
619	1
620	2
621	2
622	2
623	1
624	1
625	1
626	1
627	1
628	1
629	2
630	2
631	2
632	2
633	2
634	2
635	2
636	2
637	2
638	2
639	2
640	2
641	2
642	2
643	2
644	3
645	3
646	3
647	3
648	3
649	2
650	2
651	2
652	2
653	2
654	2
655	2
656	2
657	2
658	2
659	2
660	2
661	2
662	2
663	2
664	2
665	2
666	2
667	2
668	2
669	2
670	2
671	2
672	2
673	2
674	2
675	2
676	2
677	2
678	2
679	2
680	2
681	2
682	2
683	2
684	2
685	2
686	2
687	2
688	2
689	2
690	2
691	2
692	2
693	2
694	2
695	2
696	2
697	2
698	2
699	2
700	2
701	2
702	2
703	2
704	2
705	2
706	2
707	2
708	2
709	2
710	2
711	2
712	2
713	2
714	2
715	2
716	2
717	2
718	2
719	2
720	2
721	3
722	3
723	3
724	3
725	3
726	3
727	3
728	2
729	2
730	2
731	3
732	3
733	3
734	3
735	3
736	3
737	2
738	2
739	2
740	2
741	2
742	3
743	3
744	3
745	3
746	3
747	3
748	3
749	3
750	3
751	3
752	3
753	2
754	2
755	2
756	2
757	2
758	2
759	3
760	3
761	3
762	3
763	3
764	3
765	3
766	3
767	3
768	2
769	2
770	1
771	2
772	3
773	3
774	3
775	3
776	3
777	2
778	2
779	3
780	3
781	3
782	3
783	3
784	3
785	3
786	3
787	3
788	3
789	3
790	3
791	3
792	3
793	4
794	4
795	4
796	4
797	3
798	3
799	3
800	3
801	3
802	3
803	3
804	3
805	3
806	3
807	3
808	3
809	3
810	3
811	2
812	2
813	2
814	2
815	2
816	2
817	2
818	2
819	2
820	2
821	2
822	2
823	2
824	2
825	2
826	2
827	2
828	2
829	2
830	2
831	2
832	2
833	2
834	2
835	2
836	2
837	2
838	2
839	2
840	2
841	2
842	2
843	2
844	2
845	2
846	2
847	2
848	2
849	2
850	2
851	2
852	2
853	1
854	1
855	2
856	2
857	1
858	1
859	1
860	1
861	1
862	1
863	1
864	1
865	1
866	1
867	1
868	1
869	1
870	1
871	2
872	2
873	2
874	2
875	2
876	2
877	2
878	1
879	1
880	2
881	2
882	2
883	1
884	1
885	1
886	1
887	1
888	1
889	1
890	1
891	1
892	1
893	1
894	1
895	1
896	1
897	1
898	1
899	1
900	1
901	1
902	1
903	1
904	1
905	1
906	1
907	1
908	1
909	1
910	1
911	1
912	1
913	1
914	1
915	1
916	1
917	1
918	1
919	1
920	1
921	1
922	1
923	1
924	1
925	1
926	1
927	1
928	1
929	1
930	1
931	1
932	1
933	1
934	1
935	1
936	1
937	1
938	1
939	1
940	1
941	1
942	1
943	1
944	1
945	1
946	1
947	1
948	1
949	1
950	1
951	1
952	1
953	1
954	1
955	1
956	1
957	1
958	1
959	1
960	1
961	1
962	1
963	1
964	1
965	1
966	1
967	1
968	1
969	1
970	1
971	1
972	1
973	1
974	1
975	1
976	1
977	1
978	1
979	1
980	1
981	1
982	1
983	1
984	1
985	1
986	1
987	1
988	1
989	1
990	1
991	1
992	1
993	1
994	1
995	1
996	1
997	2
998	2
999	2
1000	1
1001	1
1002	1
1003	1
1004	1
1005	1
1006	1
1007	1
1008	1
1009	1
1010	1
1011	1
1012	1
1013	1
1014	1
1015	1
1016	1
1017	1
1018	1
1019	1
1020	1
1021	1
1022	1
1023	1
1024	1
1025	1
1026	2
1027	2
1028	2
1029	1
1030	1
1031	1
1032	1
1033	1
1034	1
1035	1
1036	1
1037	1
1038	1
1039	1
1040	0
1041	0
1042	0
1043	0
1044	0
1045	1
1046	1
1047	1
1048	1
1049	1
1050	1
1051	1
1052	1
1053	1
1054	1
1055	1
1056	1
1057	1
1058	0
1059	0
1060	0
1061	1
1062	1
1063	1
1064	1
1065	1
1066	1
1067	1
1068	1
1069	1
1070	0
1071	0
1072	0
1073	0
1074	1
1075	1
1076	1
1077	1
1078	1
1079	1
1080	1
1081	1
1082	1
1083	1
1084	1
1085	1
1086	1
1087	1
1088	1
1089	1
1090	1
1091	1
1092	1
1093	1
1094	1
1095	1
1096	0
1097	0
1098	0
1099	1
1100	1

## Sheet: Gel_BA_Sample
Distance	Background	S2C (outlined lane)	ladder
0	66.9444	63.098	65.824
1	67.2222	63.157	66.49
2	67.4815	63.569	66.98
3	67.0741	64.471	67.157
4	67.9815	64.569	67.373
5	67.8889	64.608	67.353
6	67.8704	65.118	67.686
7	67.8519	66.039	68.157
8	67.5926	66	68.647
9	68.6666	66.059	68.255
10	69.7593	66.863	68.686
11	70	67.353	68.843
12	69.2592	67.333	68.725
13	69.2593	67.745	69.451
14	69.9074	68.235	69.843
15	70.0741	68.431	69.863
16	70.2222	68.804	70.059
17	70.7593	69.608	70.784
18	70.7222	69.784	70.902
19	70.7407	70.137	71.353
20	71.0926	70.333	71.51
21	71.7222	70.51	71.49
22	72.074	70.51	72.431
23	71.3148	70.49	72.588
24	71.8333	71.627	72.49
25	72.4629	72.863	72.765
26	72.5556	73.059	73.725
27	72.1296	73.51	73.294
28	73.0926	73.647	73.275
29	73.3889	73.627	74.039
30	73.2407	74.039	74.765
31	73.6852	74.922	74.157
32	73.9445	74.784	74.471
33	74.0741	74.294	74.824
34	73.8333	74.314	75.294
35	73.7037	74.824	75.686
36	75.2778	74.98	75.451
37	74.7222	75.275	75.686
38	74.7037	75.863	75.765
39	75.0185	76.157	75.863
40	75.3333	76.157	76.157
41	75.8148	76.196	76.137
42	75.1111	76.843	76.647
43	75.3889	76.804	77.039
44	76.4259	76.902	77.02
45	76.9259	77.412	77.118
46	76.1296	78.059	77.373
47	75.6852	78.098	77.667
48	75.9259	78.039	78.059
49	76.6667	78.353	78.118
50	76.4815	78.843	77.706
51	75.7037	79.255	78.255
52	75.7222	79.863	79.49
53	76.2963	80.294	79.824
54	76.7037	80.157	79.118
55	76.7592	80.686	80.275
56	76.1111	80.941	81.216
57	75.9074	81.51	82.882
58	76.4074	82.098	85.294
59	77.0926	81.804	87.451
60	76.4074	82.137	90.706
61	75.7593	82.824	96.039
62	76.037	83.569	103.059
63	76.6666	84.157	111.059
64	76.5741	84.392	119.49
65	76.3518	84.765	127.216
66	77.1667	84.922	134.216
67	77.6852	85.118	138.824
68	77.7407	85.039	141.02
69	77.7037	84.706	142.882
70	78.1852	85.314	141.255
71	78.3519	85.725	138.255
72	78.1667	86.49	134.333
73	77.7963	87	130.255
74	77.8519	86.98	124.961
75	78.0555	87.941	120.451
76	78.2222	88.941	115.157
77	78.4259	89.451	109.412
78	79.037	90.137	105.275
79	78.3148	90.882	102.294
80	78.3148	91.667	99.569
81	78.5555	92.902	97.314
82	78.7593	94.49	95.686
83	77.7222	96.098	94.157
84	78.2407	98.118	92.804
85	78.8889	102.314	91.176
86	79.1852	108.588	89.745
87	78.7593	117.608	88.941
88	79.963	132.804	89.49
89	79.9445	154.471	88.882
90	79.5185	181.667	88.627
91	79.1852	212.647	88.569
92	78.7222	240.353	87.608
93	78.7407	254.98	88.608
94	78.8518	254.961	89.176
95	78.8519	254.961	89.647
96	79.0555	254.941	89.941
97	79.5185	254.745	89.294
98	79.4444	244.49	89.824
99	79.5556	223.059	90.373
100	79.7037	198.667	90.922
101	80.0185	177.569	91.588
102	80.5555	158.686	92.157
103	80.4444	143.941	92.706
104	80.0926	131.706	93.216
105	79.9815	121.569	94.078
106	80.037	113.804	94.824
107	80.6482	107.804	95.471
108	80.4074	102.804	97.431
109	80.4074	99.02	99.882
110	80.8148	96.039	103.059
111	80.9815	93.961	110.078
112	80.5926	90.824	117.118
113	80.6111	89.275	126.647
114	80.7778	88.157	138.02
115	80.5926	86.745	149.843
116	79.4815	85.275	162.333
117	79.0926	84.392	172.314
118	78.8889	83.745	178.373
119	78.9259	83.216	181.471
120	79.9444	83.196	183.922
121	79.4445	82.078	179.667
122	79.2593	81.569	173.98
123	79.2222	81.157	167.49
124	79.463	80.667	160.392
125	79.5	80.922	150.863
126	79.1111	80.471	142.686
127	78.6852	80.118	134.529
128	78.537	80.196	127
129	78.8334	80.843	121.098
130	78.3333	80.078	116.824
131	78.4815	80.216	113.294
132	78.4815	79.824	110.294
133	78.3889	79.118	107.902
134	78.537	79.667	106.667
135	79.3148	79.451	105.51
136	79.3704	78.863	104
137	78.7778	79.294	103.176
138	78.0741	80.118	103.333
139	78.8889	79.235	102.431
140	78.6482	78.627	101.569
141	78.3148	78.451	101.392
142	78.1666	78.588	100.961
143	77.963	79.529	99.882
144	78.3889	78.863	99.922
145	78.5371	78.765	99.745
146	78.1481	79.02	99.294
147	77.8148	79.196	99.392
148	78.0741	78.216	100.49
149	77.1296	78.51	99.784
150	77.0926	78.784	100.529
151	77.4815	78.863	100.784
152	77.7593	78.294	100.059
153	77.5926	78.667	100.078
154	77.2592	78.882	100.824
155	77.5741	78.725	101.333
156	77.6296	78.373	101.451
157	77.463	77.706	101.745
158	77.2592	78.255	102.314
159	77.5185	78.216	102.608
160	77.7963	77.765	103.196
161	77.8148	77.431	104.176
162	77.3889	77.627	104.765
163	77.1296	78.157	105.059
164	77.1852	78.118	106.157
165	77.1667	77.863	107.529
166	77.1111	77.725	108.49
167	76.8889	76.451	108.667
168	76.8704	77.529	109.353
169	76.7593	77.51	110.784
170	76.963	77.196	112.529
171	77.3889	76.922	113.529
172	76.7778	77.255	116.039
173	76.7963	77.51	119.686
174	76.7407	77.765	126
175	76.4444	77.431	134.294
176	77.1296	76.961	142.863
177	76.1667	77.039	154.922
178	76.1667	76.941	165.118
179	76.7593	76.275	173.902
180	77.6111	75.725	180.863
181	76.6296	76.588	184.176
182	77.4259	76.333	185.294
183	76.7963	76.863	184.039
184	76.4445	77.137	180.412
185	77.1296	76.098	175.039
186	75.9815	76.059	169.118
187	76.5185	76	159.804
188	76.7408	75.549	151.686
189	76.6111	75.275	145.059
190	76.8518	75.412	138.686
191	76.5555	75.078	133.412
192	76.3889	74.922	129.137
193	76.1481	75.157	125.608
194	75.7408	74.961	123.373
195	76	74.627	121.196
196	75.7593	74.706	120.255
197	76.2037	74.608	120.843
198	76.0926	74.431	121.882
199	75.4445	74.549	122.039
200	75.4815	73.471	122.275
201	75.4074	72.922	122.098
202	75.2222	73.059	122.333
203	75.2037	73.157	122.765
204	75.5556	72.784	123.843
205	75.5926	72.314	124.706
206	74.9259	72.353	126.765
207	74.8704	72.157	129.235
208	75.2408	71.843	132.216
209	74.6481	70.922	137.02
210	74.4444	70.863	145.333
211	74.2037	70.706	159
212	74.3148	70.137	180.176
213	74.6667	69.765	210.176
214	74.1852	69.667	242.647
215	74.074	69.333	254.961
216	74.0185	68.961	254.961
217	73.5555	68.608	254.961
218	72.9444	67.608	254.98
219	72.9259	68.647	255
220	72.5555	68.314	255
221	72.6296	67.882	255
222	73.0555	67.667	254.941
223	71.6296	67.098	254.98
224	72.2037	66.725	254.98
225	72.426	66.627	254.98
226	72.0185	66.549	252.784
227	71.7222	66.529	232.647
228	72.2037	65.275	207.902
229	72.1111	65.608	185.804
230	72.1296	65.569	166.333
231	72.2407	65.255	150.275
232	71.3519	65.784	138.765
233	71.7778	65.373	129.373
234	71.8148	64.804	122.569
235	71.8334	64.608	117.039
236	72.0185	64.49	112.51
237	70.8518	64.804	110.961
238	70.9259	64.824	108.686
239	70.9815	65.157	106.824
240	71.3333	65.157	105.588
241	72.0741	64.706	104.941
242	71.6111	65.157	104.137
243	71.5	65	104.059
244	71.7593	65.039	104.039
245	71.7778	65.294	103.745
246	71.6296	65.843	103.961
247	71.6667	65.608	102.745
248	71.6296	65.549	103.157
249	72.037	66.157	103.451
250	72.2963	67	103.412
251	71.963	66.686	103.843
252	72.3334	67.137	104.569
253	72.1481	66.98	104.451
254	72.1852	67.137	104.647
255	73.1111	67.471	105.157
256	72.9815	67.275	105.569
257	73.6111	67.667	105.294
258	74.037	68.49	105.431
259	73.7963	68.784	106.039
260	72.7778	68.51	106.451
261	73.2778	69.235	107.333
262	74.1852	69.529	108.667
263	74.6852	69.961	110.863
264	74.7963	70.647	113.529
265	74.6667	71.353	117
266	74.7963	70.863	121.804
267	74.9259	70.902	129.157
268	74.9444	71.667	138.314
269	74.6481	72.431	148.392
270	75.6852	72.196	158.431
271	76	72.216	166.569
272	75.9074	72.235	172.588
273	75.7222	72.196	175.176
274	75.7778	72.275	173.784
275	76.1667	72.941	169.961
276	76.0741	73.392	164.02
277	76.4074	73.804	156.725
278	77.1296	73.863	148.686
279	77.1296	73.569	141.059
280	77.8889	74.196	135.804
281	77.8889	74.667	130
282	77.3519	74.902	125.039
283	77.0926	75.137	121.627
284	76.6296	75.275	118.647
285	77.5926	75.765	115.176
286	77.4444	76.725	113.627
287	76.8518	77.863	112.784
288	77.9815	78.824	111.608
289	78.1482	78.784	110.745
290	78.2222	78.02	110.412
291	78.0185	77.471	110.647
292	77.7222	77.333	110.902
293	78.4259	77.137	109.804
294	79.0556	76.98	109.706
295	78.3518	76.725	109.765
296	77.7037	76.686	110.471
297	78.0185	77.118	111.961
298	77.963	76.49	111.784
299	78.4074	77	112.059
300	78.2037	77.176	113.176
301	77.6852	76.843	114.961
302	77.5185	76.098	116.922
303	77.2963	76.804	121.902
304	77.5741	77.529	127.216
305	78.1297	77.392	136.353
306	78.4815	76.902	150.353
307	77.9444	77.549	166.255
308	78.1852	76.882	183.314
309	78.1667	77.02	199.373
310	77.7963	77.275	211.529
311	77.463	77	217.98
312	78.5741	77.078	218.784
313	78.2593	76.451	213.471
314	78.3333	76.51	204.51
315	78.5741	76.902	192.49
316	78.3333	77.078	178.392
317	78.5555	77.02	165.725
318	78.7778	77.02	153.647
319	78.6667	76.804	143.529
320	78.2593	76.647	135.216
321	78.7037	76.725	127.373
322	77.7037	75.922	123.471
323	77.8518	76.059	121.549
324	78.0556	76.882	120.353
325	77.4815	77.49	119.49
326	77.9259	76.882	121.333
327	77.6482	76.941	127.255
328	77.8889	77.235	136.314
329	78	77.157	149.922
330	77.2593	76.922	170.353
331	77.2407	77.196	196.137
332	77.7593	77	222.941
333	77.6482	76.706	242.686
334	76.7037	76.706	251.353
335	76.9445	77	254.216
336	77.5185	76.843	253.745
337	77.1296	76.51	248.941
338	76.7778	76.451	238.196
339	77.0556	76.588	218.745
340	76.5	76.431	194.353
341	76.6111	76.941	172.529
342	76.4259	76.922	153.804
343	76.6481	76.333	138
344	77.0741	75.843	124.824
345	77.0556	76.49	114.196
346	76.463	76.863	106.275
347	76.1852	76.588	100.647
348	76.4444	76.275	96.608
349	76.2037	76.353	93.569
350	76.4815	76.588	91.373
351	76.5556	76.588	89.686
352	76.3333	76.765	88.529
353	75.8148	76.51	87.314
354	75.8148	75.569	85.784
355	75.7037	75.824	85.294
356	76.0741	76.098	84.843
357	76.4444	75.922	84.216
358	75.6852	75.686	84.02
359	76.2222	76.49	83.667
360	75.4815	76	83.804
361	75.037	75.706	83.843
362	75.2407	76.059	83.196
363	74.8889	75.647	82.275
364	75.6481	75.588	81.647
365	75.1852	75.608	81.922
366	74.9444	75.49	81.882
367	75.3519	75.431	81.353
368	75.6111	75.608	81.118
369	74.963	75.176	80.784
370	74.6667	75.098	80.608
371	74.8703	75.196	80.412
372	75.2408	75.725	80.235
373	74.9074	75.392	80.216
374	75.0741	75.137	79.725

## Sheet: tot_RNA_37C_gel_R1
Distance	background	Con T3	T3 h3	T3 h6	T3 h15	1kb ladder	100bp ladder
0	17.1944	16.75	17.4167	17.75	18.0556	14.111	41.639		U870mg
0.00333	17.4444	16.9444	18.1667	17.8056	18.1944	14.417	45.861
0.00667	17.5556	17.3056	18.2778	18.1111	18.5	14.5	50.139
0.01	17.8333	17.6667	18.1389	18.6111	18.9167	14.639	54.583
0.01333	18.0833	18.0833	18.4444	18.8611	18.9722	14.778	59.5
0.01667	18.2222	18.1667	18.7778	19.3889	19.6111	15.583	64.083
0.02	18.6944	18.5833	19.3333	19.75	19.9444	15.556	68.444
0.02333	18.9167	19.2222	19.8611	20.1111	20.3056	15.444	72.611
0.02667	18.9167	20.2222	20.5556	20.1944	20.5556	15.917	76.583
0.03	19.1667	20.4444	20.3611	20.5556	20.8056	16.444	80.417
0.03333	19.5833	21.0833	21.0556	21.3333	21.2778	16.722	82.5
0.03667	19.7222	21.6111	21.5278	21.8333	21.2222	16.806	83.833
0.04	20.0556	21.9167	21.8611	22.1944	21.6111	17.028	84.833
0.04333	20.6944	22.1667	22.75	22.25	22.4722	17.583	85.556
0.04667	21.1389	22.9444	23.2778	22.8889	22.8611	17.556	84.694
0.05	21.1667	24.0833	24.3056	23.75	23.2778	18.194	82.472
0.05333	21.4167	24.7778	24.8056	24.5	23.7222	18.583	80
0.05667	21.6111	25.5	25.1111	25.2222	23.9722	18.778	77.583
0.06	22.0833	26.0833	26.0556	25.6111	24.5	19.167	74.833
0.06333	22.4444	27.2778	26.8333	26.25	24.9167	19.028	70.778
0.06667	22.7222	28.4167	27.7222	26.8333	25.6111	19.556	66.361
0.07	23.0278	29.6111	28.7222	27.8333	26.1111	20.083	62.222
0.07333	23.3056	30.5278	29.9444	28.6667	26.75	20.306	58.694
0.07667	23.8611	31.7222	30.8333	29.8889	27.2778	20.778	54.972
0.08	24	32.5556	31.8056	31	27.9167	21.417	50.889
0.08333	24.1667	33.6667	32.9444	31.8056	28.6389	21.611	47.25
0.08667	24.5	35.25	34.3333	32.6389	29.4167	21.722	44.028
0.09	24.7222	36.1111	36.0556	33.6944	29.9722	22.361	41.167
0.09333	25	37.8333	36.5	34.8611	30.6111	22.833	39.444
0.09667	25.3056	39.3611	37.9722	36.0556	31.6111	22.806	37.75
0.1	25.6389	40.5	39.4722	37.1111	32.6389	23.028	35.917
0.10333	26.25	41.1944	40.4444	38.0833	33.3333	23.667	34.472
0.10667	26.3333	42.4167	41.5556	39.2778	33.8333	23.778	34.222
0.11	26.4444	43.0833	42.3889	40.3333	34.9444	24.194	33.861
0.11333	26.7778	43.5556	43.6111	41.2222	35.5556	24.583	33.528
0.11667	27.1389	44.4167	44.75	42.0278	36.1944	25.056	33.722
0.12	27.3056	45.6667	45.4722	42.8611	37.0278	25.444	34.278
0.12333	27.6667	46.4722	46.0556	43.7222	38.0556	25.583	35.972
0.12667	27.8611	46.4444	46.9722	44.2222	38.6667	26.139	36.944
0.13	28.1944	46.5556	47.2778	45.0278	39.25	26.472	38.722
0.13333	28.4444	47	47.5556	45.9167	39.8056	26.694	41.472
0.13667	28.5	47.4167	48.2778	46.1389	40.6389	27.083	45.278
0.14	28.8611	47.9444	48.9722	45.9444	40.4722	27.111	49.333
0.14333	29.0278	48	48.9722	46.5833	40.8611	27.556	53.778
0.14667	29.3056	47.8889	49.0278	46.9444	41.4444	27.944	58.472
0.15	29.6944	47.8889	49.2222	47.0833	41.6944	28.139	63.694
0.15333	30.0278	48.7778	49.5556	46.7778	41.6389	28.556	70
0.15667	29.9444	48	48.9722	47.0833	42	28.806	74.417
0.16	30.4167	47.8611	48.5556	47.1389	42.25	29.194	78.5
0.16333	30.9444	47.6111	48.4167	47.0833	42.4722	29.444	81.889
0.16667	30.75	47.6944	48.5556	47.2222	42.3889	29.444	84.806
0.17	30.9444	46.8333	47.8889	47.2778	42.5278	29.889	86.139
0.17333	30.9167	46.4167	46.8333	46.3611	42.3333	30.306	87.278
0.17667	31.0833	45.9722	46.6111	46.1111	42.4444	30.722	87.583
0.18	31.25	45.4722	46.7778	46.4722	42.6389	30.833	86.917
0.18333	31.25	44.6389	46.8611	46.3056	42.4167	31.278	85.111
0.18667	31.4167	44.8056	46.1944	45.5	41.9444	30.861	82.611
0.19	31.9167	44.6667	45.5278	45.3056	41.9444	31.25	79.917
0.19333	32.4167	44.2222	45.2222	45.1944	41.75	31.611	76.417
0.19667	32.75	43.4167	44.9167	44.75	41.6111	31.639	71.806
0.2	31.9167	42.6389	44.1389	44.5833	42.0833	31.361	67.028
0.20333	31.8056	42.3889	43.9167	44.2778	41.8889	32.056	62
0.20667	32.2222	41.75	43.3611	43.5	41.4444	32.667	57.889
0.21	32.4444	41.3611	42.5556	42.9167	41.1111	32.861	54.361
0.21333	32.4444	41	42.0833	43.1667	41.2778	32.806	50.972
0.21667	33	40.4444	41.1944	42.4444	40.6389	33.444	47.972
0.22	32.9722	40.1389	41.1111	41.4167	40.2222	33.556	45.639
0.22333	32.7222	39.9444	41	41.0556	40.0833	33.278	43.861
0.22667	32.7778	39.3056	40.6944	41.3056	39.9722	32.944	42.361
0.23	33.25	38.6389	40.1111	41.1111	39.6944	33.306	40.389
0.23333	33.4444	38.6944	39.5	40.8611	39.3056	34.056	39.722
0.23667	33.6389	38.4722	39.5833	40.2222	39.1944	34.194	39.556
0.24	33.6667	38.3333	39.6944	39.6111	38.9167	33.944	39.889
0.24333	33.6111	38.5278	39.2222	39.1389	38.8333	33.833	41.083
0.24667	33.75	38.5278	38.5556	39.3056	37.9722	34.389	42.806
0.25	33.8889	38.1111	39.0556	39.3333	38.3889	34.361	45.056
0.25333	33.8333	38	39.1944	38.9444	38.6944	34.556	48.306
0.25667	33.9167	38	38.9167	38.5556	38.5833	34.944	52.639
0.26	34.0556	37.8889	38.3611	38.6389	38.4167	34.444	58.056
0.26333	34.1111	38.3056	38.5	38.4444	38	34.528	64.333
0.26667	34.3056	37.8056	38.0278	38.3611	37.9444	34.833	70.222
0.27	34.2778	37.6944	37.9167	38.2222	37.6667	35.056	76.222
0.27333	34	38.1389	38.3611	37.8611	37.4444	34.611	82.472
0.27667	34.1111	38	38.3333	37.3611	37.1667	34.778	87.806
0.28	33.8611	37.75	38.1667	37.4167	37.25	35	91.75
0.28333	33.9167	37.6667	38	37.4444	37.5278	34.861	94.806
0.28667	34	37.6389	38.0556	37.5278	37.5	34.889	96.944
0.29	34.0278	37.4444	37.8889	37.6944	37.25	35.194	97.917
0.29333	34	37.6944	37.8889	37.7778	37.2222	35.167	96.333
0.29667	34.25	37.9722	37.4444	37.8056	37.2222	35.361	94.722
0.3	34.1389	38.1111	37.5278	37.5833	37.3889	35.444	91.194
0.30333	33.9444	38.0833	38.1111	37.3611	37.5278	35.417	86.556
0.30667	34.0278	37.2222	38.4444	37.6389	37.3056	35.5	82.028
0.31	34.6944	37.8611	38.6944	37.3056	36.9167	35.194	76.528
0.31333	34.7222	37.7222	38.4167	37.5556	36.8056	35.167	71.167
0.31667	34.4722	37.5833	38.0833	37.7778	36.8056	35.139	65.861
0.32	34.3889	37.9167	37.9167	37.8056	37.0833	35.306	60.667
0.32333	34.4444	37.9722	38.6389	37.9444	36.8889	35.111	56.556
0.32667	34.1111	37.8333	38.3333	37.6667	36.7778	35.389	52.111
0.33	34.1667	38	38.1111	37.6667	36.75	35.361	49.167
0.33333	34.2222	37.9722	37.8889	37.75	36.9167	35.139	46.944
0.33667	33.8889	37.25	37.8056	37.4722	36.8056	35.083	44.583
0.34	34.1389	37.0556	38.1389	37.6111	36.6111	35.472	43.611
0.34333	34.4722	37.2222	38.1111	37.3333	36.75	35.222	43.306
0.34667	34.4444	37.3056	38.1111	37.3611	36.9167	35.083	43.25
0.35	34.0833	37.0278	37.9444	37.5	37	35.306	43.5
0.35333	34.6111	36.8333	37.4722	37.4167	37.0833	35	44.944
0.35667	34.3333	37.2222	38.0833	37.5278	36.8333	34.889	47.111
0.36	34.3056	37.25	37.5833	37.3333	36.8611	35.167	50.944
0.36333	34.25	37.2778	37.0833	37.1944	37.1389	35.028	56.167
0.36667	34.1667	37.2222	37.1667	37.0278	37.0833	34.611	63.639
0.37	34.3611	37	36.9167	36.6667	36.9444	34.583	72.778
0.37333	34.5	36.8056	37.0556	36.7222	36.8333	34.972	83.833
0.37667	34.4444	37.0833	37.2778	37.2222	37	34.889	95.278
0.38	34.4444	37.5556	37.5556	37.6389	37.1389	34.75	106.25
0.38333	34.6111	37.4444	37.5833	37.75	37.1944	34.5	116.694
0.38667	34.3056	36.8611	37.3889	37.2778	36.8889	34.361	124.306
0.39	33.9722	36.6944	37.3056	37.1389	37.3889	34.389	129.694
0.39333	34.1944	37.0278	37.3056	37.0556	37.5278	34.5	133.083
0.39667	34.7222	37.1667	37.3889	37.0278	37.0278	34.528	134.389
0.4	34.1667	37.3889	37.7778	36.9722	36.7778	34.306	133.583
0.40333	34.2778	37.3333	37.4444	36.8889	36.8889	34.306	128
0.40667	34.3889	37.3889	37.25	37.1944	37	34.5	120.944
0.41	34.2778	37.4444	37.4167	37.6111	36.8889	34.444	113.139
0.41333	34.0556	37.6389	37.8056	37.7778	37.0278	34.444	104.694
0.41667	34.3333	37.75	37.4444	38	37.25	34.639	95
0.42	34.1389	37.5556	37.4722	37.9167	37.1667	34.556	87.167
0.42333	34.0278	37.5	37.4722	37.6667	37.0556	34.5	79.833
0.42667	34.0556	37.6667	37.5	37.0278	37.1944	34.472	73.556
0.43	33.8333	37.6111	37.6389	37.3333	37.8889	34.167	68.667
0.43333	34.3333	37.3333	37.0833	37.5833	37.75	34.139	66.333
0.43667	34.2222	37.4722	37.4167	37.5278	37.3611	34.417	65.111
0.44	34.1111	37.6389	37.6111	37.4722	37.2778	34.583	66.056
0.44333	34.1389	37.6389	37.6944	37.4167	37.6111	34.389	69.694
0.44667	33.9167	37.4167	37.6111	37.2778	37.5833	33.889	76.944
0.45	33.8611	37.8611	37.4167	37.1111	37.5833	34.5	90.083
0.45333	34.0278	37.7778	37.5	37.3889	37.3611	34.472	109.528
0.45667	34.2778	37.5833	37.5833	37.4444	37.2778	34.194	134.167
0.46	33.9444	37.6389	37.8056	37.0278	37.6944	34.056	161.861
0.46333	34.1667	38.1667	38.0278	37.1667	37.25	34	192.333
0.46667	34.4167	38.1111	37.75	36.9722	37.4722	34.056	221.583
0.47	34.2778	37.8889	37.4444	36.8333	37.6944	34.528	247.5
0.47333	34.25	37.9444	37.6389	36.9722	38	34.806	254
0.47667	34.0833	37.9722	37.6944	36.8889	37.6667	34.639	254
0.48	34.1944	38.5833	37.0833	37.1667	37.6111	34.361	254
0.48333	34.3611	38.6389	37.3611	37.1389	37.6944	34.444	254
0.48667	34.2778	38.5833	37.5556	37	37.6389	34.444	254
0.49	34	38.6389	37.3056	36.9444	37.75	34.139	254
0.49333	33.7778	38.3889	37.6111	36.8333	38.2778	34.472	252.556
0.49667	33.8333	38.4444	37.25	36.8889	38.0278	34.25	236.861
0.5	34.1944	38.3889	37.25	37.0833	38.3889	34.056	215.667
0.50333	34.1667	38.3611	37.4444	37.1111	38.6667	34.25	194.278
0.50667	33.6111	38.9444	37.1944	36.7778	38.4167	34.389	174.083
0.51	33.6944	39.0278	37.3889	37.2778	38	34.389	153.639
0.51333	33.8056	38.7222	37.6944	37.0278	38.0833	34.639	135.611
0.51667	33.9722	38.7222	37.9444	37.0833	38.4167	34.75	120.444
0.52	34.0556	39.0278	38.1667	37.4722	38.4444	34.75	107.722
0.52333	34.4167	39.0556	37.5556	37.2778	37.8611	35.139	96.583
0.52667	34.4167	38.5556	37.3889	36.9444	38.4167	34.861	89.5
0.53	34.1111	38.5833	37.5278	36.8056	38.4722	34.778	84.5
0.53333	33.9444	38.9167	37.7222	36.8333	38.6667	34.806	81.722
0.53667	34.0278	39.1667	37.75	37.0278	38.6667	35.083	81.194
0.54	33.6389	39.6944	37.4722	37.0556	38.4167	35.361	83.806
0.54333	34.1389	39.2778	38.1111	37.2222	38.6944	35.667	88.417
0.54667	34.25	39.1944	38.4167	37.3056	38.75	35.889	94.306
0.55	34.1389	39.3611	38.1667	37.5	38.6944	36.111	100.361
0.55333	33.6389	39.6389	38.5278	37.6944	38.3056	36.25	105.194
0.55667	34.4167	39.8889	38.6667	37.6944	39.0556	36.333	108.417
0.56	34.5833	40.3611	38.3333	37.8611	39.25	36.694	109.417
0.56333	34.3333	40.5833	38.3056	37.6944	39.2778	36.972	108.278
0.56667	34.1389	40.1667	38.4167	37.6389	39.2222	37.111	105.056
0.57	34.2222	40.0833	38.5833	37.6944	39.0556	37.167	100.111
0.57333	34.0556	40.5556	38.9444	37.4722	39.6667	37.5	93.278
0.57667	33.9444	40.3333	39.2222	38	39.7222	37.611	86.361
0.58	33.9722	40.3611	39.5	38.3889	39.8333	37.639	79.222
0.58333	34.0278	40.3889	39.4167	38.3056	40.0556	37.806	72.333
0.58667	34.1111	40.3333	39.1667	38.3333	40.2222	39.028	68.278
0.59	34	40.3611	39.0556	38.7222	39.8333	40.222	64.278
0.59333	34.0833	40.3611	38.9722	38.8333	40.0278	42.306	61.611
0.59667	34.1111	40.2778	38.7222	38.6389	40.3611	45.167	60.361
0.6	33.6111	40.0556	38.9722	38.7222	40.1389	49.25	59.861
0.60333	34.1389	39.9722	39.1389	39.3889	40.4444	55.528	62.472
0.60667	34.25	39.9444	39	38.9722	40.3056	64.694	67.278
0.61	34.4444	40.5	39.0833	38.6667	40.1389	75.694	74.889
0.61333	34.75	41.1667	39.1944	38.9722	40.3889	88.556	85.028
0.61667	34.2778	40.8056	39.3056	38.5278	40.6667	103.861	96.611
0.62	34.4167	40.75	39.6111	38.8056	40.75	119.5	107.083
0.62333	34.5556	40.9444	39.2222	38.8889	40.8333	133.889	114.333
0.62667	34.6389	41.25	39.2222	38.8333	40.9444	146.944	118.389
0.63	34.7778	40.3333	40.1389	38.9722	40.6111	158.639	118.972
0.63333	34.5278	40.8333	40.6111	39.0556	40.3056	166.222	114.444
0.63667	34.2222	40.8889	39.8889	39.0833	40.6389	170.222	108.028
0.64	34.0278	41	39.7222	39.1944	40.7222	171.25	101.333
0.64333	34.1111	41.1944	39.7222	39.3056	40.5278	169	94.306
0.64667	34.1667	41.25	39.9444	38.8056	40.8611	163.417	86.472
0.65	34.25	41.3611	40.0556	39.4722	41.0278	153.806	79.056
0.65333	34.1389	41.7222	39.9167	39.2778	40.9444	142.75	73.028
0.65667	34.0833	42.3333	40.0278	39.0278	40.8611	130.417	68.528
0.66	34.0833	42.75	40.1944	39.3889	41.0278	117.472	65.556
0.66333	33.6111	43.6389	39.8611	39.4444	41.1111	105.25	64.167
0.66667	33.9167	43.6667	40.7778	39.6667	41.3056	92.639	66.056
0.67	34.2778	43.6667	41.2222	39.8889	41.3889	81.944	72.194
0.67333	34.1944	43.8889	41.3056	40.2222	41.4444	72.972	82.75
0.67667	33.8889	44.2778	41.4444	40.6944	41.5833	65.917	97.028
0.68	34.0278	44.2778	41.8889	40.5278	42.1111	60.417	113.083
0.68333	34.4444	44.7778	42.0556	40.6389	42.3056	55.806	124.556
0.68667	34.4167	45.5556	42.4444	40.8889	42.3056	52.194	132.028
0.69	34.1667	46.1667	42.75	41.3889	42.3611	49.722	135.139
0.69333	34.5278	46.8611	42.6667	41.9167	42.6944	48.194	133.222
0.69667	34.4722	48.1111	43.1667	42.1389	43.3889	46.306	129.306
0.7	34.6389	51.0833	43.8611	42.4444	43.6111	44.944	122.889
0.70333	34.75	54.7222	44.1667	42.75	43.5833	44.111	114.111
0.70667	34.6389	59.1111	44.1667	43	43.25	43.389	104.056
0.71	34.6111	65.8056	44.6389	43.9444	43.75	42.667	95.667
0.71333	34.0556	72.4444	45.8333	43.75	43.6667	41.806	87.972
0.71667	34	79.3611	47.6111	43.8889	43.8889	41.111	82.639
0.72	34.25	85.8611	50.3056	44.5	44.3333	40.806	81.111
0.72333	34.3333	90.9167	53.6667	44.5278	44.5278	41.306	85.5
0.72667	34.2778	94.9722	58.1389	45.3333	44.7222	40.333	96.861
0.73	34.3333	98.3333	62.9722	46.6389	45.5	40.111	113.083
0.73333	34.2778	100.528	68.8333	48.1389	45.8889	39.75	128.472
0.73667	33.9444	101.222	75.3611	50.5833	46.3333	39.333	140.75
0.74	33.7222	100.028	80.6944	54.1111	47	39.667	149.556
0.74333	33.9167	97.7778	85.9722	57.9167	48.2222	39.75	152.194
0.74667	33.9444	94.9167	90.3611	62.4444	49.3056	39.389	150.583
0.75	34.1944	90.7222	93.5	67.8333	50.8056	38.972	145.556
0.75333	34.4722	85.5	95.2222	74.1944	52.7778	39.056	138.083
0.75667	34.5556	81.25	95.1389	79.4444	55.1944	39.222	128.806
0.76	34.5556	75.9444	93.8056	83.8889	57.2778	38.917	125.917
0.76333	34.7778	70.25	91.3333	87.3611	59.2778	38.833	135.778
0.76667	34.9722	65.1389	88	89.75	61.3056	38.861	160.611
0.77	34.5278	60.3056	84.0556	90.75	63.7222	39.194	200.5
0.77333	34.8056	57.1111	80.3056	91.1944	64.2778	39.5	236.278
0.77667	34.6667	53.8056	75.6111	90.5556	65.0278	38.917	250.417
0.78	34.6389	51.3611	70.3889	88.3611	65.2778	38.528	254
0.78333	34.7222	49.8056	65.1389	84.6389	65.0278	38.972	254
0.78667	34.9167	48.5	61.0556	80.6944	64.8889	39.056	254
0.79	34.9167	46.5556	57.8333	76.1389	64.2222	38.917	254
0.79333	34.9167	45.75	54.8333	71.1944	62.6667	38.944	254
0.79667	34.7778	45.3889	51.9722	66.5	60.5278	38.972	254
0.8	34.75	44.6389	49.9444	62.4167	58.1389	38.917	253.972
0.80333	35	43.9444	48.9722	58.7778	56.0833	39.111	247.833
0.80667	35.0833	43	47.6111	55.3611	54.0278	39.028	230.694
0.81	35	42.3611	46.0833	53.1667	52.1111	38.944	206.083
0.81333	35.0556	41.9167	45	51.5833	50.2778	39.083	181.111
0.81667	35	42.3056	44.7778	49.3611	48.4444	39.528	157.139
0.82	35.1111	41.4444	44.0833	48	47.8056	39.361	136.889
0.82333	35.3056	41.5556	43.8056	46.5833	47	39.194	120.167
0.82667	35.3889	41.8333	43.5833	45.6667	46.1667	39.25	106.75
0.83	35.6111	41.5833	43.1111	45.2222	45.25	39.222	96.778
0.83333	35.6389	41.8056	43.0278	44.8889	44.9444	39.861	88.861
0.83667	35.4722	41.4444	42.4722	43.9167	44.9722	39.778	83.361
0.84	35.4722	41.1389	42.3333	43.9167	44.5278	39.583	78.167
0.84333	35.75	41.2778	42.25	43.7222	44.1111	39.417	73.333
0.84667	35.8056	41.6111	41.6111	42.8611	43.6944	40.111	69.889
0.85	36.1389	41.1389	41.6111	42.7222	43.75	40.278	68.111
0.85333	35.8611	41.1389	41.8889	42.5556	44.0556	39.944	70.417
0.85667	35.5278	41.5833	41.8056	42.3889	44.1111	40	77.528
0.86	35.5556	42.1389	41.5278	42	44.0833	40.528	89.722
0.86333	35.3889	41.5	41.9722	42.0833	44.25	40.972	106.361
0.86667	35.5556	42.0278	41.4444	41.8333	43.9167	40.667	120.528
0.87	35.9722	41.6667	41.2222	42.0278	44.1389	40.611	131.833
0.87333	36.1389	41.1944	41.6111	41.8889	44.3333	40.833	139.917
0.87667	35.8056	41.5	42	41.6111	44.1389	40.806	144.917
0.88	36.0278	41.9444	41.8611	41.75	44.4722	41.278	147.389
0.88333	36.2222	41.9167	41.6944	41.8889	45.0833	41.278	147.611
0.88667	36.1944	41.8333	41.7222	41.75	45.1667	41.417	145.167
0.89	36	42.2222	41.9167	41.5556	44.9722	41.861	140.556
0.89333	36.1111	42.9444	42.5278	41.9167	44.8333	42.972	135.111
0.89667	36.1944	43.25	41.9167	41.8333	45.5278	43.306	125.917
0.9	36.25	42.8611	42.0556	41.5556	45.4722	43.694	116.139
0.90333	36.3333	43.2222	42.3889	41.3333	45.4722	44.944	105.583
0.90667	36.5556	44.0278	42.5556	41.4722	45.7222	47.222	94.528
0.91	36.0556	44.4167	42.4167	42.1667	45.9722	50.139	84.778
0.91333	36	44.1667	42.75	42.25	46.1944	56.639	75.833
0.91667	36.3333	44.75	42.9444	42.4167	46.8056	67.417	69.028
0.92	36.7222	45.4722	43.2222	42.4444	46.8611	84.083	64
0.92333	36.5278	45.5278	44	41.9444	46.0278	108.556	60.639
0.92667	36.5278	45.6111	44.0556	42.1944	46.4167	142.972	57.75
0.93	36.5833	46.0278	44.0278	42.3056	46.7778	177.389	55.444
0.93333	36.7222	46.2222	44.5556	42.6944	46.6944	204.167	53.472
0.93667	36.7778	46.6111	45.3611	43.1111	46.8889	219.944	51.778
0.94	36.8611	47.6111	45.6389	43.5556	47.5278	222.917	50.389
0.94333	36.75	48.25	45.7778	43.9167	46.9444	213.667	50.111
0.94667	36.8611	48.0278	46.4167	44.1389	47.1389	200.861	48.833
0.95	36.9167	48.2778	46.7222	44.4444	47.3333	184.583	47.528
0.95333	37	49.25	46.7222	44.8333	47.6667	165.194	46.806
0.95667	37.3333	48.75	47.6667	44.9444	47.6111	143.861	46.778
0.96	36.9722	49.2222	47.8333	45.3889	47.8056	124.472	46.583
0.96333	36.8889	49.3611	48.0556	45.75	47.8056	107.056	48.694
0.96667	37.0278	49.6667	48.4722	46.3611	47.7778	92.417	54.333
0.97	36.9444	50.5278	49.1111	47.0833	47.7222	80.806	64.389
0.97333	36.9444	51.1111	49.4167	47.3889	48.0556	71.944	81.917
0.97667	37.0556	50.8333	49.9444	47.6667	48.1111	65.556	101.167
0.98	36.8889	51.0833	50.2222	47.4444	48.3611	60.528	118.917
0.98333	36.6944	51.5833	50.5833	47.2222	48.5833	56.194	133.306
0.98667	36.6667	51.5833	50.8333	48.1667	48.2222	53.444	143.667
0.99	37.0833	52.0278	50.75	48.8889	48.6111	51.25	150.333
0.99333	36.9722	52.1111	50.8889	49.5278	48.6389	49.111	155.222
0.99667	36.8889	52.0833	50.9722	49.6667	48.3889	47.472	158.139
1	37.2222	52.75	51.5278	49.6667	48.25	46.583	159.556
1.00333	37.25	53.4167	51.5833	50.0833	48.9167	45.333	158.417
1.00667	37.1667	53.6389	52.4722	50.3333	48.7222	44.806	155.472
1.01	36.9722	54.1667	52.8889	50.2222	48.6111	44.389	150.083
1.01333	36.8611	55.0278	52.8889	50.2222	48.6111	43.722	142.694
1.01667	37.1944	55.7222	53.1389	51	48.5556	43.306	134.056
1.02	36.9722	56.7778	53.1111	51.1389	48.3611	43.667	121.889
1.02333	37.0556	58.25	53.8056	51.5	48.2778	43.222	110.222
1.02667	37.1389	59.9722	54.4722	51.7778	48.4444	42.917	98.667
1.03	37.1389	62.4444	54.75	52.1111	48.6944	43.056	87.278
1.03333	37.0556	65.8333	54.9167	52.6667	48.5556	42.972	77.778
1.03667	36.8889	71.3333	55.6389	53	48.8611	42.722	69.667
1.04	37.1111	76.6944	56.7778	53.1944	48.8611	42.583	63.611
1.04333	37.25	82.7222	58.1667	53.4167	48.7222	42.528	59.167
1.04667	37.3611	90.0833	59.7222	53.9167	48.6944	42.5	55.5
1.05	37.5278	97.3611	60.8611	54.2778	48.6389	42.583	53.5
1.05333	37.3056	102.917	64.1389	55	49.3056	42.861	51.528
1.05667	37.3889	107.389	68.0833	55.3889	49.3056	42.806	49.806
1.06	37.6944	110.806	72.3056	55.9444	49.1944	42.75	48.361
1.06333	37.6389	113.111	77.0833	58.1944	49.2222	43.167	46.667
1.06667	37.5833	113.444	83.2222	59.1667	49.0278	42.833	45.806
1.07	37.6389	111.889	88.5278	61.1944	49.2222	42.889	44.25
1.07333	37.9444	108.972	93.5278	64.1389	49.5	43.361	42.639
1.07667	38.1667	105.306	98.25	67.4444	49.4444	43.917	41.639
1.08	38.9167	101.639	101.111	70.6111	50.1111	43.833	40.611
1.08333	39.6111	97.4722	102.25	74.9167	50.3611	43.778	40.111
1.08667	39.6389	92.5833	102.472	79.4167	50.4444	44.417	39.611
1.09	39.3611	87.1667	101.111	83.3056	50.7222	45.167	39.333
1.09333	38.7778	82	98.1389	86	51.1944	45.667	39.167
1.09667	38.3889	78.1667	95.8611	88.6111	51.25	45.944	38.528
1.1	37.8611	74.75	92.5833	89.3889	51.5278	47.417	37.806
1.10333	37.5556	71.9722	88.8056	89.3056	52.0833	50.25	37.806
1.10667	37.5	69.3333	85	88.4722	52.5556	55.194	38.25
1.11	37.75	66.9444	81.4722	87.1389	52.25	64.083	37.778
1.11333	37.8889	64.8333	77.7778	84.5556	51.8333	86.056	38.222
1.11667	37.8333	63.1111	74.8056	82.3056	51.5556	120.417	37.833
1.12	37.6667	61.5556	71.8889	79.6944	51.5278	161.472	37.306
1.12333	37.7222	60.0278	69.1111	76.6111	51.7222	201.722	37.278
1.12667	37.5278	59	66.7222	74.0833	50.3056	223.889	37.167
1.13	37.5556	57.9167	65.8611	71.5556	50.2222	225.889	36.944
1.13333	37.8333	57.25	63.8889	69.1944	49.9444	217.5	36.778
1.13667	37.8889	56.3889	61.8056	66.9444	49.3333	202.278	37
1.14	37.6667	55	61.25	64.8611	48.5278	183.056	37.139
1.14333	37.9722	55.1667	59.9444	63.8333	48.75	162.722	36.75
1.14667	37.6944	54.75	59.25	62.1944	48.7222	143.361	36.5
1.15	37.6389	54.1389	58.6389	60.6111	48.5278	124.389	36.361
1.15333	37.9167	53.7778	57.7778	59.75	48	107	36.278
1.15667	37.4444	54.1667	56.7778	59.7778	48	92.25	36.361
1.16	37.4722	52.3889	56.0556	58.4167	47.25	81.75	36.583
1.16333	38.0278	51.8611	55.5	57.6111	47.1111	73.639	36.944
1.16667	38.1389	51.8611	55.2222	57.1389	47.0833	67.194	36.889
1.17	37.5833	51.5833	55.1389	56.4167	46.7778	62.444	36.167
1.17333	38.0278	51.3611	54.5278	55.4722	46.3611	58.083	35.639
1.17667	37.8889	50.6111	53.9167	55.1389	46.6667	55.028	35.889
1.18	37.75	50.3611	53.4444	54.5833	46.3889	52.861	36.111
1.18333	37.8056	50.4722	52.75	53.7778	45.9167	51.056	36.25
1.18667	37.9722	49.5833	52.0833	53.0556	45.5278	49.667	36.333
1.19	37.4722	49.5278	52.5	53.8611	45.1111	48.861	36.333
1.19333	37.4722	49.0556	52.0556	53.5278	45	48.694	36.278
1.19667	37.5833	48.8056	51.6389	52.9722	45.3333	48.25	36.167
1.2	37.4167	48.9444	51.25	52.5833	45.6389	47.667	35.667
1.20333	37.4722	48.9722	50.8611	52.5	45.0833	47.111	35.25
1.20667	37.9167	47.9722	50.8611	52.3611	44.7778	47.472	35.361
1.21	37.8611	47.4722	50.4167	51.3889	44.4444	47.944	35.5
1.21333	37.6667	47.5	50.3333	50.6389	44.3889	48.444	35.75
1.21667	38.0278	47.5833	50.2778	51.0833	44.5833	48.972	35.694
1.22	38.1389	47.4444	49.75	50.4444	44.8611	49.583	35.472
1.22333	38	47.4722	49.3889	50.1667	44.3889	50.611	36.111
1.22667	37.8889	47.4722	49.3611	50.1944	44.1111	51.611	36.111
1.23	37.8611	46.9167	49.4167	50.3611	44.2222	53.306	35.583
1.23333	37.7778	46.75	48.5833	50.1944	43.9722	57.083	35.083
1.23667	37.8056	46.9444	48.6944	49.75	43.8056	70	35.111
1.24	37.6944	46.75	48.8333	49.6389	43.7778	97.75	35.028
1.24333	37.6944	46.4167	48.6667	49.4722	43.9444	140.333	34.889
1.24667	37.6944	46.1667	48.4167	49.2222	43.9722	193.861	34.806
1.25	37.7222	45.8611	48.6111	48.6944	44.3889	244.167	35.056
1.25333	38.0833	45.8611	48.1944	48.8333	43.6667	254	35.278
1.25667	38.0278	45.8056	47.9167	48.5833	43.4444	253.889	35.472
1.26	37.9444	45.6389	47.8611	48.3056	43.5278	250.417	35.417
1.26333	37.9444	45.4722	47.9722	48.0556	43.3889	241.111	34.861
1.26667	38.2222	45.4722	47.4444	47.9722	43.4167	223.417	35.333
1.27	37.9722	44.9722	47.5	47.9722	43.1389	202.361	35.222
1.27333	38.0556	44.8333	47.1944	47.7222	43.1389	179.75	35.167
1.27667	38.3611	44.6389	46.8056	47.25	43.2778	157	35.333
1.28	38.1111	44.25	47.3611	47.5556	43.5	136.417	34.972
1.28333	38.1389	44.75	47.0556	46.6944	43.1944	118.306	35.583
1.28667	37.9444	44.9167	46.9167	46.7778	43.0556	102.389	35.028
1.29	37.8611	44.8056	46.4167	47.0278	42.8889	89.667	34.694
1.29333	37.8889	44.6944	46	46.9444	43.0278	80.361	35
1.29667	38.25	43.8611	46.8333	46.6667	42.6944	72.75	34.917
1.3	37.9167	44.4444	46.75	46.5	42.6944	67.417	34.917
1.30333	37.5833	44.4167	46.5833	46.6667	42.5	63.194	35.028
1.30667	37.5278	44.0556	46.0556	46.8889	42.3333	59.556	34.917
1.31	37.9167	44.0833	45.6111	46.75	42.3611	56.472	35.056
1.31333	38.1944	44.1944	45.8056	46.1111	42.2222	55.139	34.944
1.31667	38.1667	43.8611	45.8889	46.1389	42.5278	53.722	35.444
1.32	38.0556	43.5	45.7222	46.3889	42.4167	52.611	35.444
1.32333	38.0556	43.4444	45.6944	46.4444	41.9167	51.528	34.861
1.32667	37.6111	43.5278	45.6667	46.0278	42.0278	51.472	34.917
1.33	37.6389	44.0556	45.6389	46.0833	41.9444	51.472	34.639
1.33333	37.7222	44.3056	45.6389	46.1389	41.6944	51.306	34.833
1.33667	37.8056	44.4722	45.6667	46.2222	41.9167	51.278	34.861
1.34	37.8056	44.2778	45.3333	46.3889	42.3611	51.056	34.222
1.34333	37.5556	44.5278	46.0556	45.9444	41.5	51.5	34.639
1.34667	37.7222	43.8056	46.0278	45.7222	41.8056	51.944	34.667
1.35	37.6944	43.6111	45.9444	45.6944	41.9167	52.639	34.778
1.35333	37.5278	43.8611	45.6389	45.5833	41.7778	53.333	34.778
1.35667	37.5278	44.3333	45.4444	45.4444	41.6667	54.028	34.194
1.36	37.7778	43.5833	45.6389	45.6389	41.5833	54.639	34.167
1.36333	38	43.5556	45.1389	45.8889	41.5556	56.056	33.806
1.36667	38	43.5278	45.0278	46.0278	41.6389	57.833	33.528
1.37	37.9444	43.1667	45.3889	45.9167	41.9444	59.528	33.639
1.37333	37.4167	43.4444	45.5278	45.5556	41.7778	61.194	33.667
1.37667	37.6389	43.8333	45.0833	45.5278	41.3611	65.722	33.806
1.38	37.8056	43.4722	45.0278	45.0833	41.0833	82.556	34.139
1.38333	37.8611	42.75	45	44.9167	40.9722	120.861	34.111
1.38667	37.5	42.5833	44.8611	45.25	41.0278	190.417	33.444
1.39	37.8333	42.4444	45.4722	45.2778	41.1389	133.833	34.472
1.39333	38.0556	42.5833	45.3056	45.25	41.0278	141.333	34.194
1.39667	37.75	42.9167	45	45.3611	40.9722	85	33.722
1.4	37.6389	43.0556	44.7778	45.4444	40.9444	85	33.639
1.40333	38.0556	42.5556	44.6944	45.3056	40.9444	85	34.222
1.40667	37.6111	41.8333	44.8333	44.7778	41.0278	85	33.361
1.41	37.3611	41.8611	44.5278	44.6944	41.0833	85	33.389
1.41333	37.3889	42.1667	44.1389	44.9167	40.8889	85	33.361
1.41667	37.7778	42.3333	43.75	45.1111	40.8889	85	33.472
1.42	37.2222	41.8889	44.4722	45.1389	40.5556	85	34.194
1.42333	37.3889	42.1111	44	45.0278	40.3889	85	34.083
1.42667	37.7778	42.0278	44	44.8333	40.5833	117.861	33.861
1.43	37.8333	41.8333	44.1111	44.8056	40.8889	253.056	33.5
1.43333	37.3611	41.9722	43.8056	44.8056	41.3611	231.028	33.444
1.43667	37.3611	41.8611	43.6389	44.6111	41.3611	207.972	34.083
1.44	37.9167	41.6667	43.6389	44.5278	40.8333	188.222	34.25
1.44333	37.8889	41.7222	43.8333	44.3611	40.5	170.667	33.972
1.44667	37.6667	42.0278	43.9167	44.3333	40.4722	154.722	33.389
1.45	38.1111	41.3333	43.25	44.5278	40.2222	139.75	33.722
1.45333	37.4444	41.6944	43.3889	44.1667	40.6111	125.444	33.25
1.45667	37.8333	41.6389	43.5	43.8889	40.5556	112.417	33.806
1.46	37.9722	41.4722	43.5833	43.9167	40.3056	101.167	34.056
1.46333	37.5278	41.4444	43.8889	44.3333	40.1389	91.611	33.111
1.46667	37.2778	40.5833	43.3889	43.9167	40.0278	83.611	33.028
1.47	37.0278	40.8611	43.4722	44.25	40.4722	78.389	33.194
1.47333	37.0833	41.1111	43.4167	44.5	40.3889	73.806	33.278
1.47667	37.1944	41.4444	42.9722	44.4444	40	69.306	33.361
1.48	37.3611	41.6389	43.0278	43.8333	40.2778	65.611	32.944
1.48333	37.3889	41.4722	42.8611	43.6944	39.9167	63.333	33.389
1.48667	37.3056	41.2222	43.0278	43.6389	40.1389	61.806	32.889
1.49	37.0833	41.0556	42.75	43.8333	40.3889	61.222	33.111
1.49333	36.9722	40.6944	42.3611	44.0556	40.5833	63.444	34.139
1.49667	37.1111	40.5	42.3889	43.9722	40.5833	71.222	33.611
1.5	37.5	40.5833	42.3611	43.2222	40.5278	94.194	33.361
1.50333	37.6944	40.7778	42.5278	43.5	40.1667	126.028	33.528
1.50667	37.8056	40.75	42.6944	43.7778	39.9722	161.75	33.639
1.51	37.75	40.3056	42.5556	43.8056	39.75	194.806	33.472
1.51333	37.5556	41.0278	42.9167	44.0556	39.8056	208.861	33.889
1.51667	37.4444	41.3056	42.75	43.9167	39.9167	208.778	33.611
1.52	37.3333	40.7778	42.4444	44	39.8889	200.917	33.833
1.52333	37.2778	40.2778	42.4167	43.9722	39.9722	187.472	34.222
1.52667	37.3056	40.4444	42.2222	43.3889	40.1944	169.722	33.417
1.53	37.4444	40.3889	42.6944	43.3889	40.1389	148.944	33.556
1.53333	37.3889	40.0556	42.7222	43.3056	40.2222	129.361	33.944
1.53667	37.4444	40.1667	42.3889	43.0556	40.3611	112.056	34.139
1.54	37.3056	40.7778	42.2778	42.9722	40.4722	97.833	34.194
1.54333	37.2778	40.1667	41.9167	43.2778	40.2222	87.611	33.417
1.54667	37.4444	40.0833	42.0556	43.3333	40.0833	80.75	33.778
1.55	37.5278	39.9167	42	43.3889	40.1389	75.861	33.972
1.55333	37.3056	39.9167	41.75	43.4722	40.2222	73.139	34
1.55667	36.4444	40.5833	41.6389	43.1944	39.7222	73.722	33.556
1.56	36.75	39.7778	41.7778	43.25	39.7778	87.889	33.639
1.56333	36.7778	40.25	42.0278	43.1111	39.8889	119.75	33.444
1.56667	36.9444	40.1944	42.0556	42.9444	40.0833	161.333	33.333
1.57	36.9167	39.5556	41.8611	43.0833	40.2778	205.556	33.556
1.57333	36.6944	39.7222	42.0278	42.9167	39.6389	242.472	32.861
1.57667	37.3889	39.25	41.75	43.0833	39.9167	250.5	33.083
1.58	37.25	39.6111	41.5833	42.9444	40.1944	245.611	33.5
1.58333	37.2778	39.8333	41.2778	42.8333	40.1389	230.917	33.806
1.58667	37.3889	39.6389	41.0278	42.9167	39.8056	210.194	33.472
1.59	37.5833	39.4722	41.2222	42.8889	39.9722	184.556	33.278
1.59333	36.75	39.3889	41.7778	42.4444	39.6389	158.389	33.556
1.59667	36.8611	39.25	41.6667	42.4167	39.6111	136.444	33.806
1.6	37.3611	39.0833	41.3889	42.6944	39.8056	121.5	33.694
1.60333	37.0833	38.6111	41.75	43.0833	39.6389	116.361	33.194
1.60667	36.9167	39.1111	41.7778	42.6111	39.8889	134.028	33.306
1.61	37	39.3611	41.5278	42.8611	39.6111	166.583	33.389
1.61333	37.0556	39.3333	41.25	42.8056	39.5278	208.167	33.278
1.61667	37.1111	39.0833	41	42.5833	39.3333	246.694	33.083
1.62	36.7778	39.1111	41.1111	42.5833	39.3889	254	32.75
1.62333	37	39.2778	40.5556	42.5833	39.7222	254	33.417
1.62667	37.0556	39.0278	40.1111	42.8056	39.8333	244.611	33.333
1.63	37.0278	38.75	40.3056	42.9444	39.6944	254	33.139
1.63333	37.1944	39	41.1389	42.9444	39.7222	234.833	33.111
1.63667	37.1111	39.4722	40.6111	42.5278	39.4722	204.278	33.333
1.64	36.6667	39.0833	40.4722	42.6111	39.6111	173.389	33.278
1.64333	36.6111	38.8889	40.2778	42.6667	39.5	147	33.722
1.64667	36.7222	39.0556	40.2222	42.5	39.3333	126.417	33.972
1.65	36.7778	39.6389	40.5	42.5278	39.6389	111.778	33.333
1.65333	37	38.9444	40.2222	42.1944	39.6944	101.861	33.222
1.65667	36.7778	38.7222	40.0833	41.6389	39.3611	94.833	33.194
1.66	36.8611	38.7222	40.0833	41.5278	39.1111	88.722	33.25
1.66333	36.9167	38.8333	40.0556	41.9722	39.0833	83.25	33.361
1.66667	36.9167	38.6111	40.3056	41.25	39.3611	80.194	32.778
1.67	36.3333	38.5833	40.4167	41.6111	39.8333	86.472	32.861
1.67333	36.4444	38.75	40.1944	41.7778	39.5833	104.278	32.972
1.67667	36.8333	38.8611	39.9722	41.75	39.1944	133.472	32.5
1.68	37.0278	38.7222	40.25	41.5278	39.1389	171.639	31.75
1.68333	36.5278	39.0556	40.0556	41.3611	38.9722	210.111	33.139
1.68667	36.4444	38.4722	39.6111	41.5556	38.8889	235.056	33.278
1.69	36.0556	38.3889	39.5833	41.5278	39.0556	245.889	33.056
1.69333	35.8333	38.5833	39.8333	41.25	39.1944	243.028	33.028
1.69667	36.2778	38.0556	40.0556	41.5556	38.7778	227.667	32.778
1.7	36.1389	38.3333	39.3889	41.5278	39.5	200	32.944
1.70333	36.1389	38.3333	39.8056	41.3889	39.3889	170.889	32.444
1.70667	35.9722	38.2778	40.25	41.3333	39.1667	143.111	32.167
1.71	35.9722	38.2778	39.9722	41.5833	39.4444	119.75	32.722
1.71333	35.9722	38.3056	39.7222	41.4444	38.9722	106.139	32.889
1.71667	36.5556	38.3056	39.7222	41.1944	38.7222	105.167	32.583
1.72	36.5556	38.2222	39.5556	41.0833	38.8889	119.722	32.611
1.72333	36.4444	38.0833	39.0556	41	38.8889	147.472	32.889
1.72667	36.6944	37.6944	39.1944	41.3056	38.5556	184.583	32.972
1.73	36	38.0278	39.3056	41.0556	38.8611	224.028	33.167
1.73333	35.75	38.2778	38.8056	40.6389	38.5556	247.694	32.694
1.73667	35.7778	37.8333	38.8889	40.6111	38.4167	252.583	32.556
1.74	36.0556	37.2222	39.2778	40.6389	38.5	248	32.611
1.74333	35.6667	37.8056	39.4722	40.4444	38.5556	228.861	32.25
1.74667	35.9722	37.8611	39.4722	40.4167	38.4444	196.889	32.194
1.75	36.0833	37.6389	39.3056	40.7222	38.4167	165.583	32.167
1.75333	36.0833	37.5833	39.3056	40.6389	38.3611	137.306	31.917
1.75667	36.2222	37.5	39.2778	40.0833	38.25	112.944	31.528
1.76	37.4444	37.75	39.1111	40.6111	37.8056	94.806	31.417
1.76333	37.4167	37.9444	39.0556	40.6944	38.1111	84	31.972
1.76667	37.3611	37.7222	38.5833	40.4444	38.4444	77.278	32.278
1.77	37.3611	37.25	38.5	40.2778	38.5556	73.222	32.194
1.77333	37.0833	37.1111	39.2222	40.7778	38.2222	70.417	31.917
1.77667	36.9167	37.4444	38.6667	40.5278	37.6944	68.25	31.806
1.78	36.6111	37.7222	38.5833	40.0556	38	64.167	31.722
1.78333	36.5	37.6944	38.5833	39.8611	38.1944	59.361	31.833
1.78667	36.1944	37.2222	38.6667	40.0278	37.7778	54.667	32.028
1.79	35.6389	37.4722	38.8611	39.8611	37.4722	51.528	31.528
1.79333	35.3889	37.9444	38.8889	39.8056	37.9722	49.028	31.611
1.79667	35.6111	37.5833	38.6111	39.3889	37.8889	46.5	31.889
1.8	35.8333	37.1944	38.5833	39.1389	37.9167	44.694	31.972
1.80333	35.2222	37.0833	39.0556	39.6667	37.9722	43.583	31.944
1.80667	35.3889	36.8333	38.6389	39.8333	37.6944	42.5	31.889
1.81	35.5833	37.2222	38.1389	39.8056	37.75	41.944	31.806
1.81333	35.3889	37.4722	37.8333	39.4444	37.9167	41.667	31.917
1.81667	35.0278	37.4444	38.0278	39.2778	37.9444	41.139	32.056
1.82	34.8889	36.6111	38.3333	39.1111	37.0278	40.722	32.25
1.82333	34.7222	37.1667	38.3889	38.7778	37.3889	40.694	32.056
1.82667	35.0833	37.0556	38.3056	38.7222	37.4722	40.472	31.583
1.83	35.4444	37.0833	37.9722	38.8611	37.4722	40.278	31.278
1.83333	35.2778	37.3889	37.7222	39.0556	37.9444	39.972	31.389
1.83667	35.2222	37.3056	37.9722	39.1944	37.9167	39.333	31.611
1.84	35.1389	36.9722	37.75	38.9444	37.3333	38.944	31.694
1.84333	35.1944	37.0278	37.6389	39.0278	36.9444	39.139	31.639
1.84667	35.1667	37.0833	37.8611	39.0833	37.0278	39.194	31.528
1.85	34.9167	36.5833	37.8333	39.0556	37.3611	38.75	31.194
1.85333	35.0556	36.0278	38.3056	39.2222	37.1111	38.583	31.889
1.85667	34.6667	36.5833	37.9722	39.25	37.2778	38.528	31.667
1.86	34.5833	36.9444	37.9444	39.0833	37.2778	38.5	31.694
1.86333	34.6944	36.9722	38.1111	38.75	37.1667	38.278	31.861
1.86667	34.5278	36.5	37.2778	38.8056	37.0556	38.25	31.361
1.87	34.8611	36.3611	36.9444	38.3889	37.1667	38.333	31.722
1.87333	34.7222	36.3611	37.1944	38.3333	37.2778	38.194	31.833
1.87667	34.4167	36.3611	37.3056	38.4167	37.0556	37.917	31.917
1.88	34.5556	36.0556	37.1389	38.1944	36.6389	37.833	32.333
1.88333	34.1944	35.6389	36.9167	38.0556	36.8056	37.528	32.222
1.88667	34.4167	35.8889	37.3056	37.6111	36.6667	37.306	31.778
1.89	34.6389	35.9167	36.9444	37.75	36.6944	37.222	31.611
1.89333	34.9722	35.8333	36.5833	38.0278	36.6389	37.111	31.472
1.89667	35.0833	35.8889	37.1111	37.8056	36.3056	37.028	31.167
1.9	34.8056	36.1667	36.7222	37.9722	36.6389	37.194	31.583
1.90333	34.7222	35.8889	36.8333	37.8056	36.8611	37.028	31.583
1.90667	35.0278	35.8056	36.7778	37.75	36.6944	36.694	31.639
1.91	34.9722	35.9444	36.5	37.6389	36.4722	36.5	31.75
1.91333	34.6111	35.5	36.1944	38	36.5	37	31.306
1.91667	34.6667	35.4722	36.3333	37.9167	36.7778	36.667	30.5
1.92	34.7222	35.6389	36.25	37.75	36.6111	36.056	30.944
1.92333	34.6389	35.8056	36.0556	37.3889	36.4444	35.861	31.389
1.92667	34.5556	35.9167	36.0278	37.5	36.4722	36.333	31.028
1.93	34.1667	35.6111	35.9444	38.0556	36.2222	35.972	30.75
1.93333	34.2778	35.9167	36.25	37.8333	36.1944	36.111	31.111
1.93667	34.2778	35.8889	36.0278	37.4167	36.1667	35.861	31.111
1.94	34.1389	35.75	35.7778	37.4444	36.3889	35.694	30.889
1.94333	34.5	35.9444	35.5833	37.4722	36.5833	36	30.583
1.94667	34.3889	35.6111	36.0278	37.8056	35.8056	35.806	30.306
1.95	34.4722	35.5	36.1944	37.7778	36.1111	36.028	30.722
1.95333	34.6111	35.25	36.4167	37.5833	36.1389	36	31.111
1.95667	34.5556	35	36.3333	37.3889	36.1111	35.583	31.056
1.96	34.3056	35.0556	35.8611	37.1389	36.6111	35.333	30.722
1.96333	34.1944	35.3889	35.6667	37.6389	36.8611	35.333	30.611
1.96667	34.1944	35.5	35.75	37.5	36.4444	35.333	30.833
1.97	34.3056	35.6389	35.6944	37.25	36.0556	35.333	30.833
1.97333	34.1389	35.6667	35.7222	37.2222	36.1111	35.333	30.583
1.97667	33.4722	35.7222	35.6111	37.4167	36.25	35.083	30.75
1.98	33.9444	35.6111	36.0833	37.3889	36.2222	34.944	30.861
1.98333	34.2222	35.75	35.8889	37.1389	36.3889	35.083	31.111
1.98667	34.3611	35.8056	35.5556	36.8889	36.4444	35.389	31.389
1.99	34.5833	35.1389	35.6667	37.1111	36.2222	35.167	31.472
1.99333	34.1667	35.7222	35.4722	37.25	35.7778	34.861	31.389
1.99667	33.9722	35.8056	35.5556	37.4167	35.9167	34.833	30.611
2	33.8611	35.8056	35.6667	37.3611	35.9444	34.75	30.444
2.00333	34.3889	35.9444	35.3333	37.3889	36.0556	34.361	31.083
2.00667	33.8333	36	35.8611	36.8611	36.1111	34.528	31.472
2.01	34.1389	35.6944	35.5	37.2222	36.2222	34.5	31.444
2.01333	33.9167	35.3333	35.5556	37.3333	35.8333	34.472	31.222
2.01667	33.7222	35.1111	35.7222	37.2778	35.9444	34.528	30.917
2.02	34.2778	35.0278	35.4444	36.8333	36.3333	34.778	30.639
2.02333	34.2222	36	35.4722	36.9722	36.1944	34.222	30.667
2.02667	33.9444	35.75	35.4444	37.4444	35.8333	34.417	31.222
2.03	33.7778	35.1944	35.3889	37.5833	35.8889	34.583	31.278
2.03333	33.8056	34.8889	35.3056	37.3333	36.0833	34.556	30.944
2.03667	34.0278	34.8333	35.5278	37.2778	35.4444	34.139	30.917
2.04	33.9722	35.2778	35.3333	37.0278	35.75	34.278	31.083
2.04333	33.8889	35.0833	35.2778	37.1667	35.6667	34.5	31.111
2.04667	33.9167	34.9722	35.4167	37.0833	35.8333	34.722	31.083
2.05	34.0833	34.9722	35.4444	36.9444	36.1667	34.583	31.222
2.05333	33.75	35.4167	35.2778	36.6944	36.0278	34.889	31.278
2.05667	34.0278	35.5278	34.9444	36.9167	35.7222	34.111	31.083
2.06	33.9722	35.1389	35.1389	37.3333	35.8056	33.944	30.917
2.06333	33.75	34.8056	35.3056	37.6389	36	34.222	31.028
2.06667	33.9167	35.8611	35.3333	37.7222	35.9444	34.778	31.472
2.07	33.6111	35.4444	35.5	37.6111	36.1111	34.056	31.139
2.07333	34	35.6389	35.3611	37.7222	35.8889	33.972	31.083
2.07667	34.1944	35.6389	35.3333	38.3056	35.6667	34.111	31.222
2.08	34	35.5278	35.4722	38.8333	35.75	34.111	31.278
2.08333	34.0833	35.5	35.1667	39.5556	36.2778	33.667	31.528
2.08667	33.8889	35.4444	34.9444	39.8889	36.1667	33.639	30.917
2.09	34.1667	35.6667	35.1389	39.3611	36.1667	33.583	30.889
2.09333	34	35.9167	35.5	38.5	36.1944	33.639	31.083
2.09667	34.0278	35.8611	35.8889	38.1111	36.1111	34.083	31
2.1	33.8333	35.9167	35.0556	37.75	35.8889	34.25	30.889
2.10333	34	35.6667	35.1389	37.4722	35.8056	33.972	30.5
2.10667	33.8333	35.4722	35.2778	37.3333	36	33.75	30.694
2.11	33.6667	35.3611	35.2778	37.3611	36.0556	33.694	31.139
2.11333	33.75	35.4722	35.5833	37.3889	36.0556	33.417	31.111
2.11667	33.9722	35.7222	35.8889	36.9722	35.6667	33.806	30.972
2.12	34.1111	36.1111	35.7778	36.6944	35.8333	33.389	31.25
2.12333	34.2778	36.1667	35.3611	36.8056	35.9444	33.306	31.5
2.12667	34.3333	35.9167	35.4167	37.3333	36.0833	33.639	31.556
2.13	34.4167	35.8889	36	37.5	36.3889	33.556	31.694
2.13333	34.1111	35.8056	35.3611	36.8333	36.5833	33.694	31
2.13667	34	35.9167	35.5833	36.8333	36.3611	33.833	30.889
2.14	34.0556	36.1111	35.7778	37.1111	36.3056	33.861	30.833
2.14333	33.8333	35.8056	35.1389	37.0556	36.3889	33.694	30.806
2.14667	33.8333	36.5556	35.1111	37	36.1667	33.806	31.5
2.15	34.1111	36.4167	35.1667	37.3889	36.3056	33.611	31.694
2.15333	34.3056	36.3056	35.3889	37.2222	36.3611	33.611	31.444
2.15667	34.3056	36.6111	35.6944	36.9444	36.25	33.556	30.861
2.16	33.9444	37.4167	35.9444	37.1944	36.3333	33.333	30.722
2.16333	34.1111	37.3611	35.8611	37.6111	36.4722	34	30.917
2.16667	33.8333	37.9444	35.3056	37.5	36.1389	33.722	31
2.17	33.9722	38.3056	35.25	37.2778	35.9444	33.306	31.167
2.17333	34.9722	38.2222	35.6389	37.3056	36.3056	33.389	31.389
2.17667	34.9444	38.3056	35.0833	37.1667	36.5278	33.083	31.194
2.18	34.4167	38.3333	35.2778	37.1667	36.6944	33.472	31.528
2.18333	34.0556	38.4722	35.4722	37.2778	36.8889	33.5	31.556
2.18667	34.1389	38.7778	35.6667	37.5	36.9722	33.389	31.639
2.19	34.6944	39.1667	35.5556	37.3889	37.0278	33.556	32.111
2.19333	34.7222	38.9722	35.6944	36.8889	37	33.444	31.556
2.19667	34.2222	38.6111	35.3056	36.9444	37.1667	33.472	31.611

## Sheet: tot_RNA_37C_gel_R2
Distance	Background	Con	15h	24h	39h	48h	1kb ladder	100bp ladder		u118
0	22.4667	27.2	27.7333	27.3333	25.9333	32.7333	28.244	87.622
0.00333	22.6222	27.8889	27.8	27.4	26.1333	33.0222	28.511	87.622
0.00667	22.9556	28.2889	27.9111	27.2444	26.3556	33.5556	28.889	86.689
0.01	23.2444	28.7778	28.0889	27.3333	26.6444	34.0667	29.2	85.289
0.01333	23.4222	29.2667	28.4222	27.7778	26.8222	34.3333	28.867	83.578
0.01667	23.3333	28.7111	28.6222	27.6444	26.6889	34.4222	29.089	81.044
0.02	23.1778	28.7556	28.9111	27.8222	27.2444	34.5778	29.489	77.578
0.02333	23.2444	29.1333	28.9111	28.3111	27.4444	34.8444	29.867	73.6
0.02667	23.5778	29.6667	29.0889	28.7556	27.3111	35.2445	30.244	69.533
0.03	23.9333	30.2667	29.5111	28.4444	27.8222	35.0444	30.156	65.067
0.03333	23.8889	30.1556	29.5111	28.6444	27.9111	35.4889	30.244	61.133
0.03667	24	30.2444	29.8444	28.8222	28.1556	35.7555	30.311	56.933
0.04	24.2222	30.7556	30.0667	29.0667	28.4889	35.9111	30.378	52.867
0.04333	24.5778	30.9778	29.7556	29.4444	28.1778	36.2667	30.6	49.178
0.04667	24.6889	30.5556	30.1333	29.4667	27.9778	35.9333	30.511	46.356
0.05	24.5778	30.8889	30.3111	29.3111	28.3111	36	30.622	43.2
0.05333	24.4	31.0667	30.3333	29.5111	28.5556	36.1333	31.133	40.4
0.05667	24.6	31.1778	30.3778	29.5778	28.7556	36.2889	31.756	38.289
0.06	25.1333	31.2889	30.4	29.6667	28.8667	36.4222	31.778	37.156
0.06333	24.6889	31.1333	30.6667	29.9111	29.0444	36.4222	31.4	35.333
0.06667	24.7333	31.2444	30.8889	30.2889	29.2667	36.4444	31.467	34.422
0.07	24.8889	31.3333	30.9556	30.4	29.3111	36.5778	31.667	33.489
0.07333	24.9778	31.2667	31.1111	30.2889	29.2222	36.7333	31.933	32.4
0.07667	25.0222	31.7778	31.2889	30.0889	29.7111	36.2667	31.578	31.778
0.08	25.0222	31.7778	31.2889	30.0889	29.7111	36.2667	31.578	31.778
0.08333	25.6889	32.0222	31.3556	30.4222	29.5333	36.6889	32.133	31.378
0.08667	25.6222	31.9556	31.4222	30.6444	29.3778	36.4444	32.444	31.133
0.09	25.4889	31.8222	31.3556	30.9111	29.4222	36.2667	32.333	30.933
0.09333	25.6667	31.6667	31.3111	30.7778	29.6444	36.2445	32.378	31.022
0.09667	25.6889	31.8222	31.8	30.6	29.6	36.4889	32.489	31.111
0.1	25.5556	32.0667	32	30.6667	29.7556	36.3778	32.6	31.489
0.10333	25.5111	32.3778	32.2	30.9556	29.9778	36.0889	32.489	32.289
0.10667	25.6	32.5111	32.1778	31.1556	30.0889	35.8889	32.4	33.311
0.11	25.6444	32.1778	31.2889	30.9556	29.8889	36.1111	32.156	34.222
0.11333	25.6222	32.5111	31.6667	31.2667	29.8889	35.9778	32.644	36.089
0.11667	25.7778	32.3778	31.9556	31.2889	30.3111	36	32.778	38.467
0.12	25.8444	32.3778	32.0444	31.2444	30.5778	35.7778	32.489	41.178
0.12333	25.8444	32.9333	32.3333	31.4667	30.3556	35.5111	32.2	44.289
0.12667	26	33.0222	32.4	31.4222	30.2667	35.5333	32.533	47.8
0.13	26.0667	32.8222	32.6222	31.7333	30.7778	35.3333	32.956	51.578
0.13333	26.3111	32.8444	32.7111	31.9333	31.0667	35.1556	32.711	55.444
0.13667	26.4222	33.1333	32.6222	32.1111	31.1556	35.0444	32.6	58.978
0.14	26.2667	33.1556	32.6667	32.2222	30.6889	35.2222	33.156	62
0.14333	26.3778	33.0667	32.9111	32.4444	31.2667	34.9333	33.6	64.933
0.14667	26.5556	33.0889	32.6889	32.4667	31.3111	34.5778	33.067	67.333
0.15	26.5333	33	32.8444	32.3333	31.1333	34.2667	32.867	68.667
0.15333	26.2889	33.0667	33.2444	32.2222	31.0222	34.0444	33.044	69.044
0.15667	26.5333	33.4889	33.4667	31.9778	31.1556	34.3556	33.533	68.911
0.16	26.6	33.6444	33.3111	31.9778	30.8667	34.5556	33.244	67.867
0.16333	26.9333	34.0444	33.4222	32.0444	30.8	34.2667	32.8	66.133
0.16667	26.9778	34.3556	33.6	32.1778	30.7556	33.8	32.822	64.067
0.17	26.7333	34.2889	33.8444	32.3111	30.8	33.5778	33.333	61.311
0.17333	26.8889	34.2	33.8	32.2	30.3333	33.4667	33.022	58.2
0.17667	26.8889	34.3556	33.7556	32.2	30.6889	33.1556	33.2	55.311
0.18	27.1778	34.1556	33.7778	32.0667	30.4667	33.1556	33.111	52.022
0.18333	27.2889	34.2667	33.7556	31.8889	30.1111	33.1333	33.089	48.533
0.18667	27.2889	34.2889	33.5778	31.5778	30.3778	33.0444	33.044	45.444
0.19	27.5778	34.8	33.5556	31.2889	30.0444	32.6889	32.933	42.689
0.19333	27.4889	34.2667	33.7333	31.0889	29.8222	32.7778	32.867	40.467
0.19667	27.5333	34.0222	33.5556	30.8444	29.5778	32.8222	32.889	38.333
0.2	27.6222	33.9778	32.9778	30.5111	29.2667	32.8	32.911	36.422
0.20333	27.4444	34.3333	32.7778	30.5778	29.5111	31.9555	32.578	34.533
0.20667	27.7778	34.0222	33.0889	30.1333	28.7556	32.2222	32.444	33.933
0.21	27.7333	33.8667	32.6889	30	28.9778	31.8667	32.689	32.956
0.21333	27.5333	33.8222	32.2667	29.9111	29.4444	31.3556	32.689	32.156
0.21667	27.4444	33.8889	32.3333	29.5778	28.9778	31.5556	32.489	31.844
0.22	27.6444	33.5778	31.6	29.5556	28.5111	31.3556	32.578	31.667
0.22333	28.0667	33.1778	31.4889	29.2222	28.5556	31.1111	32.467	31.422
0.22667	28.0667	33.0444	31.4667	29	28.6	30.9111	32.511	31
0.23	27.9556	32.9778	31.2	28.8222	28.4889	30.9333	32.822	31.2
0.23333	27.9778	32.6	31.1556	28.9333	28.1333	30.8444	33.111	32.089
0.23667	27.8889	32.6667	31.3778	28.5556	28.3111	30.8222	32.956	32.667
0.24	28.1778	32.5111	31.1556	28.2889	28.0889	30.9333	32.556	34.289
0.24333	28.4222	32.2667	30.8	27.9778	28	30.9111	32.489	36.422
0.24667	28.2889	31.7333	30.7778	27.7333	28.4	30.8222	32.778	38.844
0.25	28.0889	31.4	31.1111	27.9333	28.3556	30.7333	32.711	42.267
0.25333	27.9556	31.6	30.6889	27.6	28.0444	30.7111	32.867	46.489
0.25667	28.2667	31.6	30.4667	27.5333	28.3333	30.6889	32.533	51.133
0.26	28.6444	31.4222	30.1556	27.8444	28.3333	30.7556	32.467	55.933
0.26333	28.6889	30.9111	30.0222	28.3333	28.1111	31.0889	33.311	60.467
0.26667	28.4444	31.2667	30.4	27.9111	28.0222	30.7111	33.089	64.356
0.27	28.9556	30.9778	30.2667	28.1333	28.2222	30.3556	32.8	67.867
0.27333	28.9333	31.2	30.1556	28.2	28.5111	30.4222	32.467	70.733
0.27667	28.3778	31.5556	30.1778	27.9556	28.6667	30.9778	32.222	72.6
0.28	28.9778	31.5778	30.1778	27.7556	28.5333	30.6889	32.2	73.844
0.28333	29.0667	31.4222	30.1778	27.9333	28.5778	30.5111	32.222	73.4
0.28667	28.9111	31.1111	29.9778	27.7778	28.7333	30.3111	32.178	72.178
0.29	28.8	31.0667	30.1111	27.7778	28.8	30.2222	32.222	70.467
0.29333	28.9556	31.0444	30.4889	28.1556	28.8	30.5111	32.222	68.4
0.29667	28.8889	30.8444	30.5111	28.0667	28.1333	30.6444	32.489	64.378
0.3	29.0889	31.2889	30.4222	28.0667	28.3556	30.7556	32.489	60.867
0.30333	29.2667	31.3333	30.6444	28.1111	28.6	31.0667	32.778	56.8
0.30667	29.2667	31.2667	30.8	28.3778	28.6889	31.2889	32.822	52.556
0.31	29.2889	31.1778	30.7333	28.2444	28.5778	30.8889	32.444	49.022
0.31333	29.2	31.3556	30.5333	28.2	28.4667	31.0667	32.289	45.711
0.31667	29.4	30.9556	30.3556	28.2667	28.5111	31.1333	32.511	43.089
0.32	29.3333	30.9111	30.2667	28.6	28.4667	30.9555	32.444	40.778
0.32333	29.0222	31.1778	30.3111	28.6444	28.3333	30.8	32.133	38.822
0.32667	29.4444	31.3556	30.2444	28.6889	28.4889	30.6444	32.333	37.578
0.33	29.5556	31.6889	30.5111	28.5111	29.0444	30.7111	32.222	36.622
0.33333	30	31.6667	30.3333	28.6889	29.0222	31.1556	32.689	36.044
0.33667	30	31.4889	30.2222	28.7556	28.9778	31.5778	32.756	35.6
0.34	29.6444	31.2222	30.3778	28.8222	29.1333	31.4222	32.178	35.2
0.34333	30.1778	31.2	30.4889	28.9333	29.0667	31.5111	32.444	34.933
0.34667	30.0667	31.6444	30.8444	28.9111	28.7778	31.7111	32.956	34.978
0.35	29.8889	31.8222	30.8	28.9556	29.0889	31.4	33	35.644
0.35333	30.0444	31.6	30.4444	28.8889	29.4	31	32.711	36.6
0.35667	30.1333	31.3111	30.3778	29.0222	29.3333	31	32.867	37.4
0.36	29.9111	31.3111	30.5556	29.1556	29.6222	31.1111	32.578	39.933
0.36333	30.1333	31.1778	30.6222	29.0444	29.7556	31	32.933	43.511
0.36667	30.2667	31.3111	30.5778	29.0222	29.9111	31.2	33.022	48.467
0.37	30.4222	31.7333	30.3333	29.2889	30.1111	31.6889	32.778	55
0.37333	30.3778	31.7333	30.6444	29.2222	30.3556	31.7778	32.978	63.578
0.37667	30.4222	31.8444	30.6	29.3778	30.2222	31.8444	33.822	72.733
0.38	30.5778	31.5556	30.7111	29.9111	30.1333	31.7111	34.044	82.378
0.38333	30.5556	31.4	30.8444	30.1778	30.1333	31.5778	33.733	91.667
0.38667	30.7778	31.8667	31.0889	29.8	30.3333	31.7333	33.444	99.644
0.39	30.4444	32.0444	31.8	30.4	30.3556	32.2	34.022	105.444
0.39333	30.6667	31.8444	31.8	30.6222	30.4	32.2222	33.822	108.978
0.39667	30.8889	31.8889	31.8889	30.6222	30.5333	32.0444	33.578	110.689
0.4	30.7778	32.1333	31.8667	30.4	30.4444	32.0889	33.711	109.956
0.40333	30.9778	32.4222	31.4222	30.4667	30.4889	32.0222	33.822	106.444
0.40667	30.2667	32.4444	31.8444	30.6222	30.8667	31.9555	33.644	101.022
0.41	30.5778	32.5556	32	30.5778	30.8667	32.1778	34.044	93.844
0.41333	30.9556	32.5778	32.1556	30.6444	31.0222	32.3333	34.2	86.422
0.41667	30.8667	32.5333	32.2	31.1778	31.2222	32.3778	34.467	79.489
0.42	30.8889	32.5333	31.5778	31.2444	31.2	32.4889	34.511	71.644
0.42333	30.9333	32.7111	32.0444	31.3778	31.2	32.2445	34.711	65.667
0.42667	31.0444	32.8889	32.7556	31.5333	31.1778	32.0444	34.956	60.978
0.43	31.2222	32.8889	33	31.6222	31.2889	32.3778	35.022	57.067
0.43333	31.0667	32.7556	32.4667	31.8444	31.2222	33.0667	34.644	53.444
0.43667	30.9111	33.4667	32.9778	31.7111	31.4444	32.8222	35.156	51.022
0.44	31.2	34.1778	33.3556	32	31.6889	32.8889	35.044	49.778
0.44333	31.5556	34.4667	33.3556	32.1556	31.8667	32.9778	35.422	49.622
0.44667	31.6	33.9333	33.0444	32.0222	31.7333	32.9111	36.111	50.711
0.45	31.2667	33.5556	33.2	31.6	31.7333	33.1111	36.467	53.356
0.45333	31.5111	33.5111	33.2444	32.1333	32.0889	33.1111	36.489	59.422
0.45667	31.7111	33.2889	33.2667	32.5556	32.2222	33	36.578	69.711
0.46	31.7111	33.2667	33.2	32.4667	31.8667	33.0222	36.711	84.489
0.46333	31.5778	33.6667	33.4889	32.2222	31.6667	33	37.111	104.156
0.46667	31.5556	33.7111	33.6889	32.3778	31.7778	33.1333	37.4	130.133
0.47	31.8444	33.8667	33.5333	32.5778	31.8667	33.0444	37.733	157.622
0.47333	31.6667	34	33.5556	32.6444	32.1111	33.1778	38.4	184.178
0.47667	31.6667	34.0889	33.8222	32.6889	32.4889	33.3333	39.978	207.778
0.48	31.7333	34.0667	33.9111	32.5111	32.7333	33.1778	42.4	225.933
0.48333	31.7556	34.1778	33.9333	33.1778	32.3556	33.2889	45.844	236.622
0.48667	32.2	34.3556	33.6444	33.1111	32.4889	33.0667	52.178	240.511
0.49	32.6889	34.3111	33.9556	33.0222	32.7778	33.5111	60.511	238.556
0.49333	32.8444	34.2222	34.1111	33.2	32.8667	33.7778	71.222	232
0.49667	32.6667	34.3778	34.1778	33.4667	32.6	33.0889	85.289	222.156
0.5	32.2444	34.6222	34.3556	33.3556	32.4889	33.5556	101.289	206.444
0.50333	32.3778	34.8222	34.2889	33.3333	32.9556	33.7555	117.533	189.311
0.50667	32.6444	34.6444	34.4444	33.3556	33.1556	33.5333	133.178	171.111
0.51	32.4444	34.5778	34.6667	33.6222	32.8667	33.2222	147.378	152.044
0.51333	32.4667	34.6444	34.5333	33.9111	33.0444	33.6	160	133.644
0.51667	32.3333	34.5778	34.7111	33.5778	33.2667	33.5111	167.978	117.222
0.52	32.5556	34.8444	34.8444	33.5111	33.4222	33.6444	172.333	102.733
0.52333	32.8667	35.1333	34.8444	33.7111	33.2889	33.7111	173.533	90.511
0.52667	32.7556	35.2444	34.8444	33.8	33.1333	33.8	171.978	81.178
0.53	33.0444	35.1556	35.0667	34.1556	32.7778	33.6667	165.467	73.644
0.53333	32.8444	35.2	35.4222	34.1778	33.0222	34	157.267	68.044
0.53667	32.8222	35.4444	35.4889	33.9778	33.2667	34.3556	147.422	64.2
0.54	32.8667	35.6889	35.4	33.9111	33.2	34.3556	135.511	62.044
0.54333	33.0444	35.4	35.1778	34.2667	33.0222	33.9778	121.244	61.2
0.54667	33.2222	35.6889	35.4889	34.4444	33.2889	33.7333	109.511	63.622
0.55	33.0889	35.8889	35.6889	34.5556	33.3778	33.8222	97.622	68.156
0.55333	33.0222	35.8667	35.6	34.6222	33.3778	34	86.311	74.378
0.55667	33.4	35.4444	35.7556	35	33.1778	34	76.356	81.956
0.56	33.5778	35.4889	35.9333	35.2667	32.9556	34.1333	68.667	89.489
0.56333	33.4444	35.6222	35.9778	35.1333	33.2222	34.0222	62.489	95.222
0.56667	33.5778	35.8667	35.9111	34.9556	33.2222	34.2445	57.467	98.156
0.57	33.7556	36.2889	36	34.8	33.0889	34.4667	53.556	98.089
0.57333	33.5333	36.4	35.8667	35.2	33.1556	33.8222	50.578	95.489
0.57667	33.7778	36.3556	36.0222	35.3333	33.6222	34.1778	48.2	89.867
0.58	33.8222	36.0667	36.3556	35.4222	33.5333	34.4889	46.511	83.156
0.58333	33.8	36.0667	36.6222	35.4444	33.3333	34.4889	45.044	76
0.58667	33.7778	36.4889	37	35.5111	33.1556	34.2445	43.4	69.133
0.59	33.3556	36.2667	36.3556	36.0444	33.0889	34	42.356	63.333
0.59333	33.6667	36.2667	36.6	35.6222	33.9556	34.1333	41.867	58.378
0.59667	33.5333	36.3556	36.6667	35.7778	34.0889	34.4	40.956	54.711
0.6	33.5111	36.3778	36.6889	36	33.8222	34.6	40.267	52.311
0.60333	33.7778	36.6222	36.8222	35.5778	33.6	34.7555	40.222	50.778
0.60667	33.5556	36.6222	36.4	35.8444	34.2	34.6889	39.4	49.978
0.61	33.6889	36.6	36.8444	36.2444	33.9778	34.3556	39.333	50.267
0.61333	33.9333	37	37.2667	36.5556	33.8889	34.5556	39.4	52.489
0.61667	34	37.2222	37.5333	36.7778	34.1556	35.0444	39.511	57.6
0.62	34.0222	36.9333	37.3111	36.7556	34.1778	34.4222	38.689	66.356
0.62333	34.1556	37.2667	37.4	37.2889	34.4889	35	38.911	79.644
0.62667	34.2	37.1333	37.8	37.3333	34.4667	35.2667	38.778	92.911
0.63	34.0667	36.9556	37.8889	37.4	34.5111	35.3333	38.511	103.8
0.63333	34	36.8444	37.7556	37.5556	34.8	35.2	38.267	110.822
0.63667	34.2222	37.0667	38.1111	38.0889	34.7111	35.0889	38.244	111.689
0.64	34.2222	37.3778	38.2667	38.0222	34.8889	35.1111	37.978	106.622
0.64333	34.3111	37.6	38.4889	38.2444	35.1556	35.2445	37.889	98.689
0.64667	34.4	37.8667	38.7333	38.5556	35.2222	35.3111	38.133	89.644
0.65	34.3333	38.1778	39.3556	38.4889	35	35.1111	37.844	81.111
0.65333	34.5333	38.2667	39.2667	38.8444	35.6444	35.0222	38.333	72.311
0.65667	34.4889	38.2222	39.2667	39.6444	35.8667	34.4444	38.333	65.489
0.66	34.5556	38.1556	39.2889	41.1333	36.3556	34.7778	38.511	60.267
0.66333	34.5778	38.2889	39.5556	43.2889	37.2444	35.2889	38.756	56.733
0.66667	34.4	38.7556	40.0444	46.0444	38.0444	35.6889	38.667	54.978
0.67	34.2444	39.0667	40.8444	50.1556	39.8667	35.2889	38.689	55.889
0.67333	34.6667	39.1778	41.9556	55.1333	41.7333	35.3556	38.733	59.556
0.67667	34.7778	39.4444	43.7778	60.2222	44.0444	35.7333	38.978	68
0.68	34.6222	40.0222	47.0222	64.6889	47.2444	35.5333	39.067	82.756
0.68333	34.7333	40.4667	51.5556	68.9556	49.2889	35.3333	38.533	103.044
0.68667	34.3778	42.1778	56.8222	71.8444	51.4889	35.4444	38.844	119.133
0.69	34.4	44.6	62.6889	74.2	53.1111	35.4444	38.911	128.8
0.69333	34.6222	48.1333	68.3111	75.9111	54.1778	35.5111	38.844	131.156
0.69667	34.7778	53.0444	72.7778	77.1778	55.6889	35.2667	38.489	126.067
0.7	34.5111	59.8444	76.2889	77.7778	56.4444	35.6667	38.844	115.089
0.70333	34.5778	67.3556	79.8444	77.9556	56.2667	35.5333	38.889	102.956
0.70667	34.8889	74.4444	82.0667	77.8889	55.8222	35.5556	38.978	91.356
0.71	35.0444	80.4444	82.4444	77.2667	55.5778	35.6444	39.2	81.378
0.71333	34.5333	85.5111	83.2444	75.0222	54.6444	35.5111	39.089	73.356
0.71667	34.4667	89.8	81.8444	72.2444	52.4444	35.7111	39.489	68.889
0.72	34.5778	92.3333	79.7111	68.3778	50.4	35.7111	39.511	68.822
0.72333	34.9333	93.6444	76.8222	64.2889	48.2444	35.5111	39.333	75.244
0.72667	35.3111	93.7111	72.6667	60.7111	46.0889	35.6222	39.111	89.844
0.73	34.4667	92.5333	68.0222	56.7778	44.2889	36.0222	39.467	112.356
0.73333	34.6	89.6	63.7778	53.0444	42.5778	35.9333	40.2	131.867
0.73667	34.8889	85.5778	59.8889	49.8	40.9556	35.8889	40.444	143.311
0.74	34.9556	80.7111	56.0667	47.0222	39.6667	35.8889	40.311	145.333
0.74333	34.6889	75.4667	52.1556	45.2889	38.5556	36.0222	40.511	138.778
0.74667	34.4	69.7111	49.8889	43.3111	37.8	36.3333	40.689	127.733
0.75	34.7333	64.7333	47.4	41.9111	37.4889	36.3111	40.933	115.533
0.75333	35.1111	60	45.4667	40.8667	36.8	36.1556	40.889	107.044
0.75667	35.1778	55.6444	44.2667	39.9111	35.9556	36.0444	40.778	106.978
0.76	35.0667	53.0444	43.5111	39.0444	36	36.2445	41.689	126.378
0.76333	34.9333	50.5333	42.8222	38.6222	35.7111	36.5333	41.822	170.8
0.76667	34.7556	48.5778	41.9556	38.0889	35.2444	36.3333	41.956	218.244
0.77	34.7333	47	41.1333	37.4222	34.9333	36.3333	42.222	248.4
0.77333	34.6222	45.2222	40.3778	37.0667	34.6444	36.7555	42.889	253.978
0.77667	35.0667	44.2222	39.9778	36.3111	34.7778	36.7333	43.422	254
0.78	35.1778	43.7111	39.8222	35.9778	34.6	36.6444	44.489	254
0.78333	35.2444	43	39.6889	36.1556	34.4444	36.7111	45.267	254
0.78667	35.3556	42.1556	39.5778	36.3556	34.5778	36.6	46	247.333
0.79	35.0222	41.9556	38.7111	36.1556	34.3778	36.9111	48.689	228.889
0.79333	34.5556	41.4222	38.4889	36.0222	34.5556	36.8	56.511	206.333
0.79667	34.6889	41.3333	38.4889	35.2667	34.4	37.2667	76.222	183.4
0.8	34.9556	41.2444	38.4889	34.7778	34.2	37.3556	109.311	160.978
0.80333	35.0222	40.7333	38.1111	35.1778	34.0667	36.6222	153.756	140
0.80667	35.2889	40.3778	37.4889	35.4444	34.5333	37.3333	192	121.067
0.81	35.0667	40.2444	37.6889	35.2889	34.1778	37.4	212.6	106.489
0.81333	35.0444	40.1778	37.8889	35.2	34.0667	37.4444	222.222	94.867
0.81667	35.2	40.1556	38	35.1111	34.1778	37.6444	223.511	85.711
0.82	35.4222	40.0222	37.8667	34.6667	34.3333	37.5778	218.667	78.556
0.82333	35.4	39.4222	37.6222	34.2	34.2	37.3333	206.067	73.511
0.82667	35.1778	39.2889	37.6889	34.2444	34.3778	37.0889	189.956	69.133
0.83	35.1333	39.6889	37.7333	34.5111	34.3556	37.1778	170.756	65.844
0.83333	35.1778	39.8	37.4444	34.6222	34.1333	37.2889	149.444	63.467
0.83667	35.4	39.2	37.3111	34.6889	34.1778	37.5556	129.4	61.378
0.84	35.2	39.6	37.8	34.6889	34.2889	37.7333	112.089	61.511
0.84333	35.0889	39.6444	38	34.5333	34.2889	37.6667	98.022	65.711
0.84667	35.1333	39.4	37.8889	34.4	34.3556	37.6	86.822	74.978
0.85	35.2	39.2222	37.3778	34.5778	34.6222	37.9333	77.489	89.6
0.85333	35.3333	39	37.3556	34.4222	34.0444	37.3333	69.889	105.822
0.85667	35.4889	39.4444	37.4	34.5111	34.3333	37.7778	64.489	116.778
0.86	35.4444	39.4667	37.2222	34.5111	34.4444	37.9333	59.933	123.733
0.86333	35.3556	39	37.0889	34.3556	34.5111	37.7111	56.267	126.667
0.86667	35.4222	39.1333	37.3778	34.4667	34.6667	37.7778	53.778	126.133
0.87	35.2222	39.1111	37.4	34.8222	34.9778	37.7111	51.8	122.422
0.87333	35.0222	39.4889	37.4	35.0222	35	37.6889	49.644	118.244
0.87667	34.8889	39.6222	37.4667	35.4444	34.8889	37.9111	48.133	113.244
0.88	35.1778	39.2889	37.5333	35.5778	34.9111	38.4667	47.333	107.689
0.88333	35.2667	39.5556	37.4444	35.3111	35.3778	38.6	46.6	101.6
0.88667	35.2	39.5556	37.6	35.6444	35.2889	38.2222	46.289	93.511
0.89	35.2889	39.5111	37.8889	35.9778	35.4444	38.1333	45.733	85.444
0.89333	35.2222	39.5333	38.3111	36.1333	35.6444	37.9778	45.089	77.8
0.89667	34.9333	39.6444	38.3333	36.6889	35.7333	37.3778	44.733	70.6
0.9	35.0889	40.2222	38.3556	36.6667	36.4667	37.8	44.222	65.222
0.90333	35.0667	40.2889	38.7111	36.9778	36.7556	38.1111	43.356	60.867
0.90667	35.1111	40.6222	38.5778	37.3556	37.0222	38.2222	43.044	57.533
0.91	35.1333	41.2	38.4222	37.8	37.4222	38.2222	43.244	55.156
0.91333	34.8444	40.8	38.4	38	37.7556	38.1111	43.378	53.333
0.91667	34.9111	41.4444	38.8	38.5333	38.2444	38.2445	44.089	51.489
0.92	35.2444	41.2222	38.9556	39.3333	38.7111	38.0667	43.933	49.978
0.92333	35.4	41.1556	39.1556	39.9778	39.2	37.7555	43.689	48.644
0.92667	34.8889	41.6444	39.5556	40.1778	39.6	37.8667	43.978	47.333
0.93	35.1111	41.6	39.5778	40.8889	40	37.6889	43.8	46.289
0.93333	34.9556	41.6222	40.2222	41.0889	40.4667	38.1333	44.178	46.289
0.93667	35.1111	41.4444	40.6889	41.6	40.7111	38.3556	44.4	46.044
0.94	35.1778	41.2889	41.2222	42.0444	40.6222	38.3333	44.511	45.556
0.94333	35.2222	41.6	41.7556	42.4222	41.1556	38.1111	44.244	45.489
0.94667	35.1556	41.0222	41.7556	43.0889	41.1111	38.1778	45.244	45.911
0.95	34.7778	41.3111	42.6889	43.2	41.3778	38.1778	45.067	49.222
0.95333	34.7556	41.6444	43.4	43.2222	41.6667	38.4667	45.089	56.933
0.95667	35.1778	41.7778	43.7778	43.5556	41.5333	38.8222	45.889	69.578
0.96	34.7556	41.2667	44.1778	44.1111	41.4	38.3333	46.8	86.511
0.96333	34.9778	41.6889	44.7111	44.6222	42.0222	38.2222	47.444	100.044
0.96667	35	41.7333	45.2222	44.6889	42.8	38.2	48.378	109.533
0.97	35	42.0222	45.6222	44.8222	42.9778	38.0667	49.933	115.556
0.97333	35.2444	42.5111	45.8444	45.3556	42.6222	37.9333	52.511	119.622
0.97667	35.2667	43.1556	46.2	46.2	42.7333	38.0222	63.156	122.356
0.98	34.7778	43.7111	46.9556	46.6667	42.8222	38.0222	95.2	123.267
0.98333	34.6889	44.4444	47.8667	47.2889	43.2667	38.1556	140.333	123.467
0.98667	34.8444	45.5333	48.5778	48.3111	43.5556	38.3778	186.111	122.622
0.99	34.9778	46.6889	49.8	50.3333	43.6222	38.7111	215.489	120.178
0.99333	34.9111	48.5111	52.2667	52.8667	44.1778	38.5111	221.867	117.289
0.99667	34.9111	50.0444	56.4889	56.7111	44.8444	38.7333	221.178	112.667
1	34.9333	51.7556	62.3556	61.5778	45.8444	38.8667	213.6	106.778
1.00333	34.9556	54.3556	69.0444	67.4222	47.1111	38.4222	199.956	99.556
1.00667	34.8444	60.5333	75.8	73.3333	46.6889	38.2889	181.444	91.289
1.01	35.0444	70.5111	81.8889	78.9556	47.4	38.2445	161.956	82.533
1.01333	35.0889	83.5333	87.1111	84.0889	48.3111	38.4	142.022	74.2
1.01667	34.8444	97.3111	91.1778	88.5111	49.4222	38.4444	122.933	67.067
1.02	34.1111	109.467	93.6889	91.7778	50.7333	38.6	105.822	61.6
1.02333	34.5778	117.511	94.1778	93.8444	52.6222	38.2445	93	58.067
1.02667	34.6222	122.533	93.4667	94.1111	54.0889	38.3111	83.956	55.111
1.03	34.8	125.489	91.9556	93.7333	55.3556	38.3778	76.667	52.533
1.03333	35.0667	126.267	89.5111	92.6889	56.6222	38.3556	70.356	50.2
1.03667	34.4222	123.4	86.1556	90.7111	57.5556	38.2667	65.511	48.467
1.04	34.3778	120.2	82.5333	87.6667	58.4444	38.3778	62.178	46.689
1.04333	34.6444	115.267	78.8222	83.9556	58.6222	38.2667	59.111	45.689
1.04667	34.7778	109.644	75.5556	80.4667	58.5333	38.1556	56.4	44.689
1.05	34.4889	104.378	72.6889	77.7333	58.0667	38.1111	54.222	43.378
1.05333	34.4444	99.1778	69.4889	74.2	57.8667	38.5556	53.6	42.733
1.05667	34.5778	94.2	66.8889	70.6444	57.2667	38.7111	53.111	42.022
1.06	34.1556	89.3556	64.2889	67.6889	56.6	38.8	52.444	41.067
1.06333	33.9111	84.7333	61.9333	65.1111	55.6222	38.6222	51.533	40.356
1.06667	34.6667	81.1556	60.1556	62.6889	54.7778	38.1333	50.667	40.311
1.07	34.1778	77.5333	58.2222	60.7111	54.1333	38.4	50.822	39.733
1.07333	34.5556	74.6889	57.0222	58.8444	53.4444	38.3556	50.978	39.289
1.07667	34.5778	72.1333	55.6444	56.9111	52.7111	38.1111	51.444	38.822
1.08	34.3556	70.1111	53.9333	55.1556	51.9111	37.9778	51.8	38.378
1.08333	34.4444	67.9111	53.3778	54.0667	51.5111	38.2445	52.556	37.956
1.08667	34.6444	66.2667	52	52.9778	50.9778	38.4667	54.378	38.289
1.09	34.6667	65.0222	51.1333	51.6	50.4	38.6667	60.178	38.222
1.09333	34.3333	63.8444	50.5111	50.4889	49.8667	38.6222	77.844	38.089
1.09667	33.7778	62.7778	49.5556	49.8889	49.7556	37.9556	113.867	38
1.1	34.0667	61.9111	48.3111	49.1333	48.8667	38.4	174.356	37.844
1.10333	34.1778	61.8667	47.7333	48.3333	48.7778	38.5556	221.378	37.911
1.10667	34.1111	61.3111	47.6	47.8889	48.5556	38.3556	246.133	37.533
1.11	34.0222	60.3556	47.3556	47.6	48.2222	38.3111	252.956	37
1.11333	33.9778	59.8667	46.4222	46.9333	47.6444	38.4	254	36.956
1.11667	33.9778	59.4667	46.5556	46.4667	47.6222	38.3556	251.867	36.822
1.12	33.8889	58.9556	45.7778	45.6667	47.3778	38.4667	239.267	37.022
1.12333	33.8889	58.1556	45.2	45.3111	47.1111	38.6667	220.622	37.111
1.12667	33.8444	57.5778	45.3556	45.3333	46.6889	38.9333	199.133	37.022
1.13	34.1333	57.7333	44.9111	44.9556	46.2	38.5111	174.844	36.467
1.13333	34.2667	56.8	44.4444	44.5556	46.0667	38.4	152.689	36.689
1.13667	34.0444	56.5333	44.1111	44.1111	46.0444	38.2667	133.689	36.689
1.14	33.8667	56.2444	43.9111	43.6222	46.0444	38.2667	117.244	36.644
1.14333	34	55.0444	43.3333	43.4222	45.9778	38.2445	102.689	36.711
1.14667	34	54.9778	43.2222	43.0222	45.6222	38.3778	92.444	36.778
1.15	34.1111	54.4889	42.6444	43.1111	45.4222	38.3778	84.356	36.511
1.15333	33.9556	54	42.0667	42.9333	45.4889	38.2889	77.956	36.222
1.15667	33.8	53.7556	41.8222	42.3333	45.5778	38.2445	72.756	35.956
1.16	34.0444	53.6	41.9111	42.1333	45.3778	38.3333	68.089	36.178
1.16333	33.7556	51.9333	41.6	41.8667	45.2667	38.1111	65.467	36.511
1.16667	33.6444	51.3111	41.4	41.4	45.0667	38.1556	62.8	36.711
1.17	33.7778	51.1333	41.1556	41.0889	44.7111	38.2667	60.511	36.467
1.17333	33.8889	50.8222	40.9333	41.0889	44.4222	38.0667	58.556	36.111
1.17667	33.6	49.9111	40.7778	40.6	44.6	38.2222	57.556	36.156
1.18	33.9556	49.2444	40.2667	40.6667	44.4222	38.2667	57.333	36.378
1.18333	33.8444	49.1111	40.2444	40.2222	44.1556	38.2222	56.644	36.089
1.18667	33.6889	48.8889	40.3778	39.6667	43.8667	38.0667	56.022	35.6
1.19	33.3333	48.6	40.2444	39.7778	43.7111	37.6444	56.044	35.956
1.19333	33.6889	48	39.2	39.6667	43.6222	38.3556	56.178	35.644
1.19667	33.5333	47.7333	39.5333	39.5556	43.7556	38.2445	56.756	35.711
1.2	33.6889	47.6	39.8222	39.5111	43.8222	38.2889	57.778	35.622
1.20333	34	47.5556	39.4667	39.4	43.4444	38.4444	58.844	35.489
1.20667	33.6222	47.3556	39	39.0444	43.0889	38.1778	59.6	35.822
1.21	33.6	46.6667	39.2889	39.0889	43.2222	38.2889	62.111	35.889
1.21333	33.8222	46.5111	39.0222	38.7333	43.2444	38.4889	64.778	36.089
1.21667	33.9778	46.6222	38.7111	38.4889	42.9333	38.4667	73.511	36.067
1.22	33.7778	46.2889	38.7556	38.5333	42.5778	38.1556	95.622	35.822
1.22333	33.3333	46.1778	38.6667	38.6889	42.8	37.8	149.622	35.689
1.22667	34.0444	45.9778	38.2222	38.2667	42.5778	38.1333	224.044	35.222
1.23	33.9778	45.6667	38.3111	38.2444	42.1111	37.8889	250.444	35.311
1.23333	33.5556	45.3333	38.4	38.2889	41.8667	37.3556	254	35.511
1.23667	33.7556	45.0222	37.9111	37.6667	42.3111	37.8889	242.733	35.111
1.24	33.8889	44.9556	38.0444	37.9778	41.9778	37.8667	242.733	35.222
1.24333	33.8	44.6222	38.0222	38	41.4	37.8889	171.378	34.911
1.24667	33.4889	44.5111	37.8889	37.9333	41.4222	37.8444	171.378	34.8
1.25	33.3111	44.3778	37.6222	37.9111	41.8889	37.8667	246.489	35.267
1.25333	33.5111	43.9333	37.4	38.1556	41.8	37.7333	254	34.778
1.25667	33.9111	44.1778	37.1556	38	41.4667	37.8667	254	34.778
1.26	34.0667	43.7778	37.2444	37.7778	41.4	37.3556	254	34.733
1.26333	34.0444	43.5111	37.2667	37.6	41.2667	37.0444	254	34.844
1.26667	33.9778	43.5333	37.0222	37.7556	40.7778	37.3778	254	35.111
1.27	34.1556	43.2222	37.1333	37.6889	40.7111	37.1778	253.444	35.333
1.27333	34.0667	42.9333	36.8444	37.4889	40.6667	37.4222	240.667	35
1.27667	33.9111	43.2444	36.7111	37.6222	40.8444	37.4444	220.844	34.844
1.28	33.7111	43.5333	36.7556	37.6444	40.9333	37.3556	202.089	34.733
1.28333	33.8222	42.5111	37.0889	37.2222	40.3556	37.4889	182.4	34.844
1.28667	33.3778	42.8222	37.0667	37.0667	40.6222	37.3111	164.667	34.4
1.29	33.2444	42.9778	36.8667	36.8222	40.5333	36.6222	148.022	34.333
1.29333	33.4667	42.8	36.8889	36.7778	40.5111	36.3111	133.178	34.222
1.29667	33.8444	42.3556	37.0222	36.9111	40.6667	36.4222	120.067	34.111
1.3	34.1778	42	36.5778	36.9778	40.9556	36.3778	108.511	34.133
1.30333	33.7778	41.6667	36.7778	36.9556	40.5556	36.7333	99.378	34.089
1.30667	33.6889	41.5333	36.6444	37.1333	40.3556	36.6667	91.578	33.867
1.31	33.6444	41.6667	36.2222	37.3778	40.4	36.4	85.889	33.867
1.31333	33.7556	41.9556	35.9778	37.2222	40.5556	36.6	82.911	34.2
1.31667	33.4889	41.7111	36.4222	36.9333	40.3556	36.5333	85.022	33.889
1.32	33.4667	41.7111	36.0222	36.9333	40.2667	36.8	98.844	33.956
1.32333	33.3111	41.4222	36.1778	37.0889	40.2	36.7333	124.2	33.889
1.32667	33.0667	40.9556	36.5556	37.1556	39.9111	36.6	154.733	33.533
1.33	33.0222	41.0667	36.5333	37.1333	39.8889	36.1556	178.978	33.889
1.33333	33.1556	41.1333	36.2444	37.2222	40.2	36.7111	193.622	33.444
1.33667	33.2444	41.0889	36.1333	37.0889	40.1778	36.8444	199.889	33.511
1.34	33.4222	41.0889	36.2444	36.8444	39.9778	36.9333	198.978	33.578
1.34333	33.5556	40.8	36.2	36.8667	39.7111	36.8444	192.267	33.444
1.34667	33.4889	40.5333	35.7556	36.8222	40.2	36.7333	180.8	33.622
1.35	33.4222	40.7556	35.6222	36.9333	40.5333	36.7111	164.578	33.556
1.35333	33.5333	40.6	35.8667	36.9111	40.2222	36.9333	147.578	33.556
1.35667	33.6444	40.4889	35.9778	36.9556	39.6667	37.6	130.978	33.689
1.36	33.4667	40.2889	36.2889	36.8889	39.4667	39.0889	115.2	33.556
1.36333	33.5778	40.2667	36	36.6444	39.4444	39.3333	104	33.667
1.36667	33.5556	40.4667	36.0444	36.8889	39.3556	38.3333	97.422	33.578
1.37	33.5111	40.4667	36.2889	36.6889	39.5111	37.3111	93.911	33.467
1.37333	33.4222	40.3333	36.4889	36.3556	39.6444	36.8444	96.289	33.356
1.37667	33.2222	39.9556	36.0222	36.6444	39.3778	36.5333	113.067	33.844
1.38	33.5111	40.1111	36.3333	36.5111	39.6222	36.8	153.378	33.8
1.38333	33.4222	39.8889	36.1778	36.5556	39.7556	36.8444	191.644	34.044
1.38667	33.3111	39.9111	36.2667	36.8222	39.8	37.0444	220.6	34.111
1.39	33.5111	40.4889	36.6222	36.8444	39.7333	37.4444	235.867	34.111
1.39333	33.1556	40.3111	36.1111	36.9111	39.6889	36.8667	236.4	33.578
1.39667	33.5333	40.2889	36.7111	36.5111	39.4	36.8667	228.089	33.911
1.4	33.4889	40.0889	36.7333	36.7333	39.2667	36.7333	213.978	33.978
1.40333	33.2444	39.7556	36.4444	37.0222	39.2222	36.5778	195.689	33.778
1.40667	33.3111	39.8	36.6444	36.9333	39.4444	36.5111	176.089	33.733
1.41	33.3111	39.8444	36.4222	36.7111	39.3778	36.8889	156.6	33.533
1.41333	33.1333	39.6667	36.4889	36.9556	39.2	36.3333	145.8	33.422
1.41667	33.1333	39.7778	36.5556	37.2667	39.4	36	151.111	33.756
1.42	33.4222	40.2444	36.8222	37.1111	39.8444	36.2445	175.311	34.267
1.42333	33.4	39.7556	37.0222	36.8889	39.7556	36.6667	216.444	34.578
1.42667	33.3778	39.6667	36.6444	36.9778	39.7111	36.6444	243.911	33.8
1.43	33.2444	39.8222	36.8222	36.8222	39.6	36.8	252.689	33.644
1.43333	33.0667	39.9111	37.0444	36.7778	39.5778	36.8444	253.867	33.844
1.43667	33.2667	39.9556	36.8889	36.8222	39.8444	37.1111	253.844	33.733
1.44	33.3333	39.8	36.8	37.1333	39.8222	37.0222	249.422	34.111
1.44333	33.0444	39.8889	36.7111	37.1111	39.9778	36.7555	230.422	34.311
1.44667	33.0444	39.7333	36.7778	37.0667	39.6	36.7333	208.933	34.489
1.45	33.2	39.5778	36.8	37.3111	39.2444	36.8222	187.467	34.467
1.45333	33.1778	40.4222	36.6667	37.5778	40	36.7778	165.467	34.178
1.45667	32.9556	39.6222	36.8	37.2889	39.3778	36.7555	146.867	34.489
1.46	32.8222	39.5111	36.8889	37.2222	39.4222	37.1778	132.178	34.489
1.46333	32.7111	39.6444	37.0222	37.2222	39.8	37.5111	120.889	35.444
1.46667	32.5111	39.6889	36.7556	37.0667	39.7778	37.1333	112	37.711
1.47	32.6222	39.8889	36.6667	36.9333	40	37	104.956	39.933
1.47333	33.0222	39.5333	37.0889	37.2444	39.7333	37.2222	102.044	39.444
1.47667	33.0667	39.7556	37.0667	37.4667	39.3333	37.2667	107.889	37.533
1.48	32.9556	40.4667	36.8889	37.4222	38.9778	37.1333	125.422	35.556
1.48333	33.2444	41.4444	37.1333	37.3333	39	36.7778	155.667	35.089
1.48667	33.0667	41.4667	37.2667	37.4667	39.1556	37.8222	187.422	35.022
1.49	33.0222	40.8	37.1556	37.2889	39.2667	37.4889	210.067	35.4
1.49333	32.8889	40.2889	37	37.1556	39.2	37.2222	222.133	35.356
1.49667	32.7778	39.8889	36.9778	37	39.2	37.3556	223.667	34.978
1.5	32.8222	39.0667	37.2222	37	39.2667	37.7555	215.511	34.667
1.50333	33	39.3333	36.7111	37.1778	39.2444	37.6222	197.711	34.822
1.50667	32.8222	39.1556	37.2222	37.3111	39.1111	37.4667	178.711	34.822
1.51	32.8222	38.8444	37.3778	37.4889	38.9556	37.2	160.667	34.8
1.51333	33.2	38.6	36.8667	37.2667	38.8889	37.2889	144.244	34.756
1.51667	32.9333	38.8889	36.6667	37.0889	39.2889	36.9556	130	34.822
1.52	33.1111	38.5556	36.4	36.9333	39.0667	36.9111	129.222	34.867
1.52333	33.1333	38.4889	36.5778	37.0667	39.0889	36.9333	143.689	34.822
1.52667	32.9778	38.6222	36.8667	37.4	38.8889	36.8	170.022	34.644
1.53	32.7556	38.6889	36.6	36.9333	38.6444	36.7333	202	34.311
1.53333	33.2222	38.6	36.6	36.7778	38.7556	36.9778	223.533	34.178
1.53667	33.0889	38.4222	36.9556	36.7333	38.7556	36.8222	230.178	34.378
1.54	33.1778	38.5556	37.0667	36.8222	38.8	36.8667	223.911	34.378
1.54333	33.2667	38.5778	36.7333	36.8444	38.8667	37.0444	208.267	34.244
1.54667	33.1111	37.9556	37.0444	36.6889	38.8222	37.4444	189.867	33.933
1.55	33.0444	38.4889	36.5778	36.9111	38.6667	37.3333	171.511	34.2
1.55333	32.7111	37.9556	36.5333	36.8444	38.8889	37.3111	154.689	34.533
1.55667	32.6889	37.5556	36.7111	36.7556	38.9556	37.1778	138.8	34.533
1.56	33.0889	37.8444	36.9333	36.7556	38.4444	37.1333	123.067	34.444
1.56333	33.1556	37.8	36.6444	37	38.5556	37	107.733	34.356
1.56667	33.4222	37.7333	36.6667	36.9111	38.5111	37.1556	97.578	34.533
1.57	33.5556	37.6444	36.6444	36.7111	38.4222	37.2445	89.867	34.511
1.57333	33.4	37.6222	36.5778	36.6444	38.4222	37.1111	83.733	34.4
1.57667	33.1556	37.6889	36.2444	37	39.0222	37.2445	78.578	34.378
1.58	33.0667	38.0222	36.5111	36.8222	38.6667	37.1111	74.156	34.578
1.58333	32.9333	37.3111	36.6	36.5333	38.6667	36.8	71.067	34.422
1.58667	32.7333	36.9111	36.3778	36.5111	38.4222	36.8667	67.689	34.156
1.59	32.5111	37.2889	36.1778	36.6444	38.3333	36.6889	63.222	34.111
1.59333	33	37.2444	36.9778	36.8	38.4667	36.5556	58.111	34.289
1.59667	32.9333	37.0222	36.3556	36.6	38.2444	37.0667	53.956	34.311
1.6	32.8444	37.1778	36.2889	36.5556	38.4	37.3333	50.578	34.156
1.60333	32.8667	37.3778	36.5333	36.7111	38.5111	37.0444	47.6	33.911
1.60667	33.2222	37.4222	36.7556	36.7556	38.3333	36.9111	44.867	34.267
1.61	32.8444	37.2	36.2889	36.4667	38.6667	37	43.378	34.4
1.61333	33	36.7333	36.2222	36.1556	38.4	36.9778	42.4	34.267
1.61667	32.8667	36.8	36.5111	36.3778	38.2222	36.9778	41.556	34.356
1.62	32.5556	37.0889	36.8444	36.7556	38.3333	36.9333	40.4	34.689
1.62333	32.8222	37.1778	36.4889	36.4	38.3333	37.0444	39.267	34.333
1.62667	33.3333	37.2444	36.2222	36.1778	38.2222	37.1778	39.022	34.511
1.63	33.3333	37.1778	36.2	36.2222	38.0222	36.8222	38.689	34.133
1.63333	33.0222	37.0222	36.2222	36.5333	38.0222	36.7778	38.089	33.889
1.63667	32.8444	36.8444	36.2667	36.7333	38.2444	37.0889	37.689	33.911
1.64	33.4	36.6667	36.2667	36.1556	38.0222	36.6889	37.756	33.956
1.64333	32.9111	37.3333	36.0889	36.2667	37.9556	36.5778	36.889	33.778
1.64667	32.9333	37.1556	36.2444	36.3778	37.8444	36.7333	36.533	33.8
1.65	33.0667	36.8444	36.2889	36.5111	37.8444	36.8444	36.578	34.022
1.65333	33.0222	36.9778	36.2	36.0889	38.1556	37.1111	36.356	33.978
1.65667	33.3111	37	36.3556	36.0667	37.9333	37.0667	36.133	33.733
1.66	32.8444	37.0889	36.4889	35.9778	37.9111	36.8667	35.844	33.889
1.66333	32.9333	37.2667	36.3778	35.9778	37.8889	36.8444	35.711	34.156
1.66667	33.0889	37.2222	36.1333	36.3333	37.8222	37.0444	35.8	34.333
1.67	33.0222	37.0889	36.2889	36.6889	37.4222	37.1111	35.444	34.044
1.67333	33.2222	36.3111	36.4222	36.6889	37.7778	36.6889	35.311	34.667
1.67667	33.4667	36.5111	36.8222	36.4222	37.5778	36.6222	35.422	34.933
1.68	33.2667	36.8444	36.9556	36.2222	37.5778	36.7333	35.689	35.022
1.68333	32.8	37.0444	36.1556	36.4889	37.8667	36.8667	35.467	34.844
1.68667	33.1556	36.9778	36.2444	36.1333	38.1111	36.7555	34.8	34.089
1.69	33.0444	37.0222	36.3556	36.1778	37.6	36.8889	35.022	33.867
1.69333	33	36.8444	36.3333	36.5111	37.4222	36.6667	34.889	33.756
1.69667	33.0889	36.7111	36.1778	36.4667	37.3556	36.4	34.733	33.622
1.7	33.0444	36.8667	36.5556	36.5111	37.2222	36.6	34.533	33.6
1.70333	33.0444	36.7556	35.8222	36.2667	37.9333	36.3556	34.578	33.822
1.70667	33.0667	36.7556	35.7556	36.2444	37.7111	37.0667	34.667	33.667
1.71	32.9111	36.8222	36.1778	36.2	37.4222	37.4	34.689	33.489
1.71333	32.4222	36.7111	36.4222	35.9333	37.3556	36.9333	34.689	33.333
1.71667	32.8444	36.2222	36.6667	36.0667	37.4	36.5333	35.111	33.667
1.72	33.0222	36.7556	36.7333	36.2444	37.4222	36.7333	34.8	33.311
1.72333	32.8889	36.5556	36.4	36.3556	37.3556	36.8889	34.444	33.4
1.72667	32.8444	36.2667	36.2222	36.1333	37.5333	36.8889	34.156	33.378
1.73	33.1556	36.4222	36.0667	36.1333	37.5778	36.8222	33.8	32.978
1.73333	33.0222	36.7333	35.7333	36.3556	37.6667	36.8444	33.556	33.778
1.73667	32.8222	36.6667	36.1778	36.2222	37.5556	36.8889	33.733	33.4
1.74	32.9111	36.6444	36.2	36.1333	37.3333	36.9111	33.667	33.022
1.74333	33.2444	36.8667	36.1556	36.1111	37.2222	37.1556	33.4	32.956
1.74667	33.5333	36.6444	36.6	36.1111	37.2667	36.8889	33.733	33.267
1.75	33.4444	36.8222	36.3778	35.6667	37.5333	36.9333	33.333	33.178
1.75333	33.0667	36.6444	36.2	35.7556	37.7556	36.6	33.578	33.178
1.75667	32.8667	36.7333	36.1778	36.1111	37.7333	36.5556	33.756	33.044
1.76	32.9778	37.1333	36.1556	36.4	37.4	36.7333	33.8	32.844
1.76333	33.5333	37.0667	36.0444	36.5556	37.1333	37.0444	33.178	32.822
1.76667	33.8444	36.7556	36.0444	36.1111	37.0889	36.5556	33.022	32.756
1.77	33.7111	36.6667	36.3556	36.0222	37.1556	36.7555	33.222	32.889
1.77333	33.3778	36.7556	36.5111	36.2	37.2	36.8889	33.356	33.267
1.77667	33.0889	36.6444	36.1556	36.0222	37	36.6222	32.822	33.267
1.78	32.8444	36.5333	35.7111	36.1778	37.4	36.7111	33.089	32.733
1.78333	33.1111	36.6667	35.8	36.1111	37.3333	36.7778	33.156	32.444
1.78667	33.0889	36.6667	36.0667	36	37.3111	36.7333	32.911	32.578
1.79	33.0444	36.4222	36.2	35.8222	37.3333	36.6	32.778	32.778
1.79333	33.4	36.7556	35.7556	35.9778	37.2667	36.6	32.822	33.156
1.79667	32.6444	36.1111	35.5778	36.4889	37.1778	37	32.778	33.044
1.8	32.6222	36.0444	35.8	36.6667	37.0444	36.6889	32.733	32.822
1.80333	32.7333	36.2667	35.9333	36.5333	37	36.4444	32.711	32.933
1.80667	32.4444	36.4889	36.0444	36.1556	37.0667	36.9556	32.689	33.333
1.81	32.7778	36.6667	35.8222	36	37.0444	37.1111	32.689	32.844
1.81333	32.7778	36.5778	35.8889	36.1778	37.4	37.0667	33	32.8
1.81667	32.6444	36.7111	35.7556	35.9778	37.1111	36.8889	33.156	32.889
1.82	32.7111	36.8889	35.6	36.0444	36.6889	36.7778	33.022	32.978
1.82333	32.7778	36.5778	35.8444	36.2	36.8222	36.6889	32.911	33.044
1.82667	32.6889	36.4444	36.1556	35.6667	36.8667	36.6889	32.4	32.6
1.83	32.7333	36.2	36.0222	35.4222	37.0889	36.6889	32.778	32.6
1.83333	32.7778	36.4222	35.8444	35.3111	37.2667	36.9778	32.756	32.733
1.83667	32.5333	36.6889	35.7778	35.5556	37.4889	37.2	32.578	32.533
1.84	32.9778	36.6222	35.6444	35.8889	37.2889	36.3333	32.667	32.378
1.84333	32.8889	36.4222	35.9556	36.0444	37.1111	36.9778	33.022	32.6
1.84667	32.8	36.5556	36.0444	35.7778	36.9111	37.2667	32.756	32.667
1.85	32.7778	36.8222	36.0667	35.4889	36.9333	37.1556	32.311	32.733
1.85333	32.8222	36.8	35.8889	35.7111	37	37.0444	32.067	32.533
1.85667	32.5111	36.3778	36.0889	35.6667	36.9778	36.6667	32.911	32.956
1.86	32.7778	36.6667	35.6444	35.5111	37.0444	37.0667	32.933	32.733
1.86333	33.0889	36.4444	35.5333	35.6444	37.2889	37.1778	32.733	32.378
1.86667	32.9778	36.3111	35.7778	35.8889	37.3111	36.9556	32.8	32.289
1.87	32.6889	36.4222	36.4	35.8444	36.7111	36.8444	33.378	32.511
1.87333	32.6889	36.1333	35.4	35.9556	37.2444	36.7111	32.267	32.778
1.87667	32.9333	36.2444	35.5111	35.8222	37.3333	36.4889	32.111	32.467
1.88	33.0889	36.3778	35.6444	35.5778	37.1111	36.6667	32.133	32.289
1.88333	33.0444	36	35.5111	35.4	37.0889	36.8222	32.556	32.444
1.88667	32.7556	35.9778	35.5333	35.5111	36.8	36.8222	32.733	32.8
1.89	32.7778	36.6889	35.6667	35.3333	36.3556	37.0222	32.444	32.222
1.89333	32.6444	36.5778	35.7778	35.3333	36.5556	36.8889	32.467	32.044
1.89667	32.6222	36.2222	35.6	35.3778	36.6889	36.8667	32.511	32.267
1.9	32.4667	35.8889	35.3778	35.5556	36.8222	36.8667	32.356	32.311
1.90333	32.6667	36.2222	35.1778	35.7778	37.1333	36.8667	32.644	32.178
1.90667	32.7556	36.2444	35.5333	35.5111	36.7556	36.6444	32.689	32.511
1.91	32.8444	36.1111	35.6	35.7333	36.5556	36.4444	32.6	32.556
1.91333	32.6889	35.8889	35.5333	36.1333	36.6889	36.4667	32.6	32.4
1.91667	32.6667	35.9556	35.4889	35.9556	36.4444	36.4667	32.6	32.444
1.92	33.0444	35.9778	35.6889	35.7556	36.4222	36.6	32.511	31.911
1.92333	33.0444	36.3111	35.6	35.5556	36.5333	36.9333	32.467	31.933
1.92667	32.7556	36.5778	35.6	35.4889	36.6667	36.9333	32.422	32.089
1.93	32.4889	36.6222	35.9111	35.5111	36.7111	36.7778	32.511	32.2
1.93333	32.6444	37.0222	35.3111	35.1556	36.5111	36.4667	32.467	32.111
1.93667	32.2667	36.6	35.6667	35.5111	36.6222	36.6222	32.6	32.333
1.94	32.6222	36.3111	35.6444	35.7333	36.6667	36.4	32.667	32.511
1.94333	32.8444	36.4667	35.2444	36.0667	36.6222	36.4222	32.578	32.422
1.94667	32.4	36.1778	35.0444	35.9333	36.6667	37.0667	32.644	32.289
1.95	32.2444	36.1556	35.1556	35.9778	36.6	36.9556	32.911	32.4
1.95333	32.3111	36.5556	35.6444	35.6	36.7111	36.7111	32.756	32.222
1.95667	32.3111	36.8222	35.8667	35.4222	36.6222	36.6444	32.978	32.089
1.96	32.2	36.5111	35.8667	35.6222	36.5111	36.8222	33.422	32.067
1.96333	32.7111	36.5111	36.2222	35.7778	37.2444	36.9778	32.933	31.844
1.96667	32.4222	36.8444	36.8	35.4889	37.0889	36.7111	32.911	32.244
1.97	32.5556	36.7556	36.8889	35.8889	37.0222	36.8444	32.911	32.333
1.97333	32.6	36.4889	36.4667	36.1556	36.7778	36.9778	33.178	32.378
1.97667	32.4222	36.4	35.8222	35.9333	36.3333	36.6	33.578	32.156
1.98	32.5111	36.9333	35.4889	35.8667	36.7333	36.6444	33.178	31.889
1.98333	32.6	36.8667	35.6222	35.3111	36.7111	36.6	33.2	32
1.98667	32.6	36.9111	35.4222	35.3556	36.6889	36.8	33.111	32.111
1.99	32.5778	36.8667	35.1556	35.5778	36.6889	36.9778	33.089	32.311
1.99333	32.8	36.4667	35.6889	35.1556	36.6222	36.6222	32.889	32.889
1.99667	32.7778	36.8889	35.6222	35.1333	36.7111	36.9333	33.333	32.644
2	32.6222	36.3778	35.5778	35.4889	36.8	37.0889	33.133	32.178
2.00333	32.7556	36.2	35.6444	35.6	37	37.4	33.111	32.222
2.00667	32.6667	36.6222	35.5778	35.5556	36.9333	37.6	33.378	32.467
2.01	32.2444	37.2	35.2444	35.7111	37.1333	36.6	33.244	32.533
2.01333	32.6444	36.9778	35.5556	36.0667	36.6667	36.6667	33.489	32.244
2.01667	32.7556	36.7111	35.5556	36.0667	36.8	36.9333	33.356	32.356
2.02	32.8444	36.5556	35.3778	36	36.8889	37.0667	33.111	32.578
2.02333	32.6889	36.4	35.5778	36.0889	36.7333	37.2667	33.511	32.378
2.02667	32.8889	36.6222	35.4889	36.1778	36.6	36.4	33.289	32.644
2.03	32.7778	36.4667	35.6222	35.9778	36.8667	36.8	33.733	32.556
2.03333	32.9111	36.7111	35.4889	36.0667	36.8667	36.9556	33.889	32.4
2.03667	32.9778	37.1778	35.1778	36.3333	36.7111	36.8889	33.711	32.311
2.04	32.7556	37	34.8667	35.7778	36.6222	37.0444	33.778	32.733
2.04333	33.1333	36.5333	35.3778	36.0889	37.0889	36.8444	33.556	32.756
2.04667	33.2889	36.6667	35.5333	35.6889	37.2	36.7555	33.422	32.822
2.05	33.2	36.6889	35.6	35.7111	37.1778	36.8444	33.6	32.778
2.05333	33.0889	36.5556	35.9111	36.0889	37.2667	37.1333	33.933	32.756
2.05667	32.8222	36.5778	35.7333	36	37.0222	37.8	33.444	32.711
2.06	32.9778	36.9111	35.8889	36	36.7778	37.2889	33.2	33.022
2.06333	32.9556	36.7111	35.8	35.9778	36.9333	37.1333	33.244	33.156
2.06667	33.0889	36.4222	35.7111	35.8667	37.2444	37.2222	33.4	32.978
2.07	33.1778	36.7556	35.9556	35.7111	37.4889	37.4667	33.911	32.933
2.07333	33.2889	36.5333	36.1333	36.1778	37.4889	37.2889	33.978	32.622
2.07667	33.4444	36.6667	35.8889	36.2667	37.3333	37.4444	34.222	33.133
2.08	33.4	36.6222	35.7333	36	37.4889	37.5333	34.267	33.667
2.08333	33.2222	36.4667	35.5556	35.7333	37.5556	37.7555	34.222	34.022
2.08667	33.6	36.5111	35.4667	36.0889	37.5556	38.0444	33.889	34.333
2.09	33.5333	36.8	36.0889	35.9333	37.3778	37.7111	34	33.933
2.09333	33.3778	36.5556	36.3111	35.8889	37.4	37.5556	34.422	33.8
2.09667	33.4889	36.8222	36.2222	35.9333	37.4444	37.5333	34.622	33.667

## Sheet: tot_RNA_45C_gel_R3
Distance	Background	Con	12h	24h	36h	48h	1kb ladder	100bp ladder
0	23.6667	28.4615	28.5128	27.6923	25.6667	24.7179	27.128	81.59		u118
0.00333	24.0256	28.7436	29	28.0256	26.0256	25.2051	27.41	77.128
0.00667	24.3846	28.9487	29.2308	28.4359	26.2821	25.7179	27.923	72.385
0.01	24.7949	29.6667	29.7949	29.0769	26.7179	26	28.462	67.897
0.01333	25.0256	29.9744	30.0769	29.5385	26.8718	26.3077	28.462	63.513
0.01667	25.359	30.1026	30.3846	29.7692	26.7692	26.7179	28.846	59
0.02	25.4872	30.5128	30.7949	29.8462	26.9744	26.8205	28.949	54.821
0.02333	25.4872	31	31.1538	30.3077	27.3077	26.7949	28.538	51.308
0.02667	25.8462	30.7949	31.1282	31.0256	27.5641	27.3333	28.769	48.051
0.03	26.359	31.1026	31.3077	31.3333	27.5897	27.7436	29.051	45.59
0.03333	26.641	31.2308	31.6154	31.5128	27.6923	27.7949	29.641	42.923
0.03667	27.0769	31.3077	31.8718	31.641	27.8974	27.9231	30.205	40.667
0.04	27.2308	31.6923	32.359	32	28.1026	28.3077	30.205	39.077
0.04333	27.5385	31.9744	32.2821	32.4872	28	28.5897	30.103	38.077
0.04667	27.4103	32.0513	32.4872	32.4359	28.2308	28.7179	30.462	36.846
0.05	27.6154	32.1538	32.359	32.359	28.4103	28.8205	30.59	36.103
0.05333	27.7692	32.2051	32.1282	32.5897	28.3846	29.0256	30.718	35.846
0.05667	28.2821	32.359	32.5641	33.2564	28.4359	29.4359	30.487	34.744
0.06	28.0769	32.0513	32.6154	33	28.2821	29.6154	30.513	34.872
0.06333	28.1795	31.7949	32.7949	32.9487	28.2564	29.7692	30.513	34.667
0.06667	28.359	32	32.7179	33.0513	28.2821	29.8718	30.744	34.615
0.07	28.5128	32.0256	32.5897	32.5641	28.0256	30.2564	31.231	34.923
0.07333	28.9487	31.7692	32.6667	32.7436	27.8718	30.4103	31.051	35.718
0.07667	28.7949	31.9487	32.6154	32.7949	27.6923	30.3846	30.949	36.821
0.08	28.9231	31.9231	32.359	32.5385	27.7692	30.5385	31.154	38.59
0.08333	29.1538	31.7179	31.9487	32.4615	27.8974	30.4359	31.436	41.051
0.08667	29.3333	31.5641	32.0513	32.7949	27.359	30.0769	31.385	43.821
0.09	29.5385	31.4359	31.5128	32.1795	27.2821	30.359	31.769	47.923
0.09333	29.7179	31.1282	31.4359	32.1026	27	30.3333	31.692	51.872
0.09667	30.0256	30.7436	31.2821	32.2308	26.9487	30.4615	31.641	55.897
0.1	30.1026	30.7692	31.1795	32	27.1026	30.4872	31.564	60.308
0.10333	30.1026	30.9487	30.9487	32	26.9487	30.4615	31.359	65.436
0.10667	30.0769	30.6667	30.5128	31.3846	26.6154	29.8205	31.256	69.103
0.11	30.2051	30.6154	30.5128	31.1795	26.4872	29.6154	31.333	72.103
0.11333	30.5897	30.4359	30.359	31.359	26.3846	29.5385	31.436	74.538
0.11667	30.8205	30.0769	30	31.2821	26.2564	29.2564	31.256	76.308
0.12	30.8718	30.5128	30.0256	31.0513	26.2308	29.8718	31.513	77.179
0.12333	30.7949	30.5385	29.9487	30.3333	26.3077	29.5641	31.513	77.179
0.12667	30.7692	30.641	29.8974	30.359	26.1282	29.2821	31.769	76.026
0.13	30.5385	30.4103	30.0513	30.5128	25.9231	28.9744	32.026	74.282
0.13333	30.7949	29.5897	29.5385	30.0513	25.5897	28.7692	31.564	72.333
0.13667	30.7179	30.2564	29.8718	29.9487	25.8974	29.0769	31.692	68.436
0.14	30.9487	30.2564	29.7692	30.1795	25.4615	29.2821	31.795	64.897
0.14333	31.0513	30.2308	29.5385	30.1282	25.359	29.0256	31.923	61.308
0.14667	31.0769	30.4103	29.5128	29.8462	25.4615	28.5128	32.205	57.333
0.15	31.4359	30.2564	29.4103	29.7692	25.2564	28.5385	31.974	53.897
0.15333	31.3077	30	29.6154	30.0256	25.4359	28.6667	31.821	50.487
0.15667	31.4872	30.2564	29.6667	30.1282	25.5128	28.641	31.641	47.282
0.16	31.6154	30.5897	29.6154	30.1795	25.4872	28.4359	31.744	44.641
0.16333	31.5641	30.4359	29.9231	29.9744	25.4615	28.359	31.769	42.462
0.16667	31.5385	30.3846	29.6154	30.1026	25.3077	28.2308	32.231	40.718
0.17	31.9744	30.4872	29.5641	30.1282	25.2051	28.4359	32.231	39.179
0.17333	31.7949	30.7179	29.7436	30.3077	25.2051	28.4615	32.128	38.077
0.17667	31.4615	31.1026	30	30.3846	25.2564	28.4615	32.077	37.385
0.18	31.8205	31.5641	30.1026	29.9231	25.4615	28.5897	32.179	36.231
0.18333	31.9487	31.4359	29.7949	30.4103	25.9231	28.8462	32.179	36.051
0.18667	31.8718	31.2308	29.9744	30.359	25.8718	28.5128	32.103	35.974
0.19	31.8974	30.9744	30.1795	30.3846	25.7949	28.2821	31.872	35.923
0.19333	32.1026	30.7692	30.1795	30.4615	25.8205	28.7436	31.846	35.718
0.19667	32.4103	30.9231	30.359	30.1538	25.7692	28.4615	32.538	36.744
0.2	32.1282	31.2051	30.1795	30.5641	25.8462	29	32.487	38.103
0.20333	31.9487	31.359	30.1795	30.7692	25.8205	28.8462	32.41	40.026
0.20667	31.9744	31.1538	30.641	31	25.9744	28.7436	32.282	42.59
0.21	32.0256	30.8718	30.641	31.1282	26.1795	28.7436	31.821	46.179
0.21333	32.2051	31.2308	30.7436	30.8462	26.5641	28.9744	32	51.051
0.21667	32.5128	31.1026	30.5385	30.7949	26.4359	29.359	32.282	56.513
0.22	32.3846	31.1795	30.359	30.9487	26.641	29.5641	32.718	62.205
0.22333	32.2564	31.3333	30.5385	31.1282	26.9231	29.7692	32.846	67.846
0.22667	32.5641	31.7436	31.2564	30.8718	26.8974	29.4103	32.282	72.769
0.23	32.6923	31.6923	31.2564	31.4359	27.2051	29.6923	32.564	77.462
0.23333	32.6154	31.4359	31.2821	31.5897	27.3333	29.8205	32.846	80.846
0.23667	32.5897	31.3846	31.3077	31.6923	27.5897	29.9487	33	83
0.24	32.7179	31.4103	31.1538	31.6667	27.9744	30.3333	33.128	84.308
0.24333	32.8974	31.7949	31.3846	31.8974	27.5897	30.0513	33.077	83.513
0.24667	32.641	31.6923	31.7436	32	27.8205	30.4359	33.205	82.308
0.25	32.7436	31.9231	31.9744	32.1538	28.1538	30.8205	33.256	80.077
0.25333	32.8974	32.0513	32	32.3333	28.3077	30.9487	33.026	76.59
0.25667	32.8974	31.3846	31.6667	32.3846	28.4872	31.1026	33.308	71.846
0.26	32.5641	32	31.8205	32.2564	28.7179	31	33.718	66.667
0.26333	32.7692	32.2051	32.4615	32.5897	28.6667	31.3333	34.026	62.308
0.26667	32.8974	32.1795	32.6667	32.8718	28.9231	31.7436	33.974	57.718
0.27	33	32.3333	32.7436	32.9744	29.3333	31.9744	33.872	53.308
0.27333	33.2564	32.2564	33.0513	33.2308	29.4359	32.2821	34.282	49.436
0.27667	33	32.4872	33.1538	33	29.6923	32.2821	34.179	46.615
0.28	32.9487	32.7692	33.0256	33.4615	29.9231	32.641	34.103	44.128
0.28333	33.1795	32.9231	33	33.9487	30	32.7692	34.205	42.333
0.28667	33.2564	32.8718	33	34.1538	29.8974	32.8462	34.487	41.718
0.29	33.359	33	33.4103	34.2051	30.2308	33.4615	34.795	40.692
0.29333	33.4615	33.1538	33.6923	34.4359	30.3846	33.3846	34.897	39.487
0.29667	33.5385	33.2564	33.9487	34.8462	30.5385	33.6923	34.897	39.051
0.3	33.4359	33.3846	34.0769	35.0256	30.7436	34.0513	34.897	39.103
0.30333	32.9744	33.5897	33.9744	34.5385	31.2051	33.8974	35.718	38.974
0.30667	33.4359	33.3077	34.4359	34.7692	31.1282	34.4872	36.436	39.59
0.31	33.3846	33.4615	34.5128	34.9744	31.2564	34.7436	36.231	40.385
0.31333	33.359	33.7692	34.5641	35.0513	31.5641	34.7949	36.103	42.462
0.31667	33.7692	34.0256	35	35.3846	31.9487	34.9231	36.59	46.282
0.32	33.6923	33.6923	34.9231	35.3333	32.0513	35.3333	37	51.154
0.32333	33.5385	34.2821	35.359	35.6154	32.2821	35.5385	37.205	59.538
0.32667	33.6154	34.3333	35.641	35.7692	32.4872	35.7949	37.436	69.436
0.33	33.7692	34	35.5385	35.8718	32.6923	36.0513	38.026	80.385
0.33333	33.4615	34.2308	35.4359	36.1795	32.8462	36.2308	38.949	92.308
0.33667	33.3333	33.7949	35.5641	35.6154	32.8462	36.3077	40.333	103.385
0.34	33.6667	34.0769	35.4872	36.0256	33.3077	36.4103	42.308	112.385
0.34333	33.7436	34.359	35.5385	36.6154	33.5385	36.6667	44.923	119.231
0.34667	33.7179	34.2821	35.641	36.9231	33.4359	37	48.179	123.308
0.35	34.4103	34.0513	35.6154	37.0256	33.9744	37.2051	52.077	124.282
0.35333	34.1026	34.3077	35.6923	36.641	33.7436	37.2308	59.513	121.538
0.35667	34.2051	34.641	35.8462	36.6667	33.9487	37.2564	68.923	116.359
0.36	33.9744	34.7692	36.3333	36.9744	34.1795	37.3077	80.051	109.154
0.36333	33.7949	34.7179	36.6923	37	33.7949	37.5385	92.692	100.615
0.36667	34.2051	35.0513	36.1538	37.359	34.1538	38.0513	106.897	90.821
0.37	34.1282	34.7436	36.2308	37.3846	34.359	38.0769	121.667	82.051
0.37333	33.9231	34.6923	36.5897	37.4872	34.8205	38.2308	135.974	74.128
0.37667	33.9744	34.7436	36.7692	37.7179	35.2821	38.4359	149.077	67.385
0.38	33.7949	35.2051	36.7949	37.9487	35.0513	38.4359	160.282	62.205
0.38333	34.1282	35.2051	37.2051	37.8462	35.2564	39.0256	167.308	57.821
0.38667	34.1282	35.3333	37.0769	38.359	35.4615	39.0256	171.846	54.897
0.39	34.3333	35.4359	37.1795	38.5128	35.6923	39.0513	173.256	53.128
0.39333	34.4359	35.6667	37.4615	38.3077	35.6667	39.1282	171.359	52.436
0.39667	34.5385	35.8462	37.7949	38.0769	35.9744	38.9744	165.769	53.923
0.4	34.2308	36.1282	37.9744	38.5128	36.1538	39.2564	159.103	57.872
0.40333	34.2564	35.9487	38.2821	38.7436	36.2821	39.6154	149.103	65.897
0.40667	34.2051	35.8205	38.641	39.1538	36.3333	39.9231	137.359	79.051
0.41	34.4615	35.7692	38.9231	39.7179	36.5128	40.2051	125.641	98.462
0.41333	34.4103	35.8205	38.6923	39.7949	36.4103	40.3846	113.41	125.615
0.41667	34.3846	36.2564	38.7692	39.7179	36.7692	40.5897	101.179	157.385
0.42	34.2051	36.3846	38.5897	39.7179	37.1795	40.8974	90.564	189.692
0.42333	34.2051	36.1282	38.6154	39.9231	37.3333	41.1282	80.923	241.128
0.42667	34.8462	35.9487	38.5385	40.3077	37.3846	41.1282	71.128	109.821
0.43	34.7179	35.7436	39.1538	40.2308	37.5128	41.0256	65.205	111
0.43333	34.3846	35.5128	39.4103	40.5128	37.5128	41.5385	60.051	85
0.43667	34.2308	35.7949	39.3846	40.7179	37.5897	41.7179	55.795	85
0.44	34.1538	36.4615	39.2821	40.7179	37.9744	41.7692	52.256	85
0.44333	34.6154	36.3077	39.4872	40.5385	38.2051	42.0769	49.538	122.692
0.44667	34.4872	36.1795	39.641	40.4103	38.359	41.9744	47.564	117.769
0.45	34.4103	36.2308	39.7179	40.7179	38.3333	42.2308	45.974	205.179
0.45333	34.5128	36.2564	39.4872	41.0513	38.3846	42.4872	44.718	183.333
0.45667	34.6667	36.0769	39.0513	41.1026	38.7692	41.9487	43.872	160.974
0.46	34.7692	36.6154	39.3077	41.2308	38.6667	42.4615	42.436	140.179
0.46333	34.4103	36.3846	39.8974	41.0769	38.5641	42.5641	41.487	123.051
0.46667	34.4615	36.4359	40.0256	41.0513	38.5385	42.5897	41.103	108.154
0.47	34.7692	36.6923	39.7179	41.0513	38.641	42.6154	40.821	95.051
0.47333	34.9744	36.4615	40.0769	41.3846	38.4615	42.3846	40.051	84.359
0.47667	34.5128	36.7179	40.1282	41.3846	38.641	42.5897	40.051	77.179
0.48	34.4103	36.641	40.1026	41.1795	38.4359	42.6923	39.769	71.564
0.48333	34.6154	36.6923	40.2308	41.359	38.4872	42.6923	39.436	67.385
0.48667	35.1282	36.7949	40.3333	42.1282	38.7949	42.6667	39.154	65.308
0.49	34.6923	36.1795	40.5641	41.6923	38.7949	42.5641	39.949	67.513
0.49333	34.7949	36.7949	40.2821	41.7692	39.2821	42.641	39.308	71.615
0.49667	34.8974	37.1026	40.6154	42	39.5897	42.7949	39.179	79.154
0.5	34.8974	37.2564	40.8718	42.4103	39.4103	42.7692	39.41	88.615
0.50333	34.8462	36.9744	40.4872	42.4872	39.3333	42.8462	39.487	98
0.50667	35.4103	37.6923	41.0769	42.3333	39.359	43.1282	38.359	105
0.51	35.2051	37.4872	41.1795	42.7692	39.4615	43.2051	38.436	108.333
0.51333	34.9744	37.5641	41.2821	43.4359	39.641	43.0513	38.641	107.615
0.51667	35.0256	37.9231	41.8462	43.8205	39.7692	43.0769	38.641	103.487
0.52	34.8718	37.8718	42.1026	43.8718	40.1282	42.9231	38.821	96.538
0.52333	35.1282	37.6923	42.4103	44.1538	40.0256	44	39.128	88.385
0.52667	35.1795	37.8205	42.6154	44.4872	40.0513	44.0769	38.949	79.513
0.53	35.1795	37.8462	42.9487	44.641	40.4103	44.0769	38.667	71.256
0.53333	35.0256	37.6923	43.3077	44.9231	40.5128	44.359	38.487	64.615
0.53667	35	38.6923	43.0513	45.1026	40.7436	44.0513	38.667	59.769
0.54	35.0256	38.6923	43.359	45.1026	40.9231	43.6154	38.641	56.205
0.54333	35.1282	38.4872	43.6923	45.3077	40.8718	43.6667	39.026	53.795
0.54667	35.1538	38.4103	43.8205	45.5897	40.8462	44.0256	39.385	52.436
0.55	34.9231	38.6154	44.1026	45.6154	40.4103	44.2308	38.744	51.974
0.55333	35.0769	39.0769	44	45.1282	40.7436	43.6923	38.462	53.872
0.55667	35	39.359	44.2308	45.3333	41	43.4359	38.59	59.205
0.56	35	39.5641	44.4359	45.5128	41.1538	43.3333	38.692	68.897
0.56333	35.4872	39.8462	44.6154	45.359	41.1538	43.4103	38.462	83
0.56667	35.4615	40.0256	45.2051	45.5641	41.1026	44.0256	38.154	100.385
0.57	35.3846	40.9744	45.359	46.3333	41.1795	43.6667	38.897	113.538
0.57333	35.3846	42.1282	46.3333	46.9231	41.6154	43.3846	38.923	120.103
0.57667	35.3077	44.2564	48.1795	47.6667	42.0769	43.5641	38.897	120.103
0.58	35.1026	48.1282	50.359	48.7436	42.1026	43.9744	39.308	113.974
0.58333	35.359	52.0513	53.0256	51.0513	42.9231	44.1282	39.385	104.179
0.58667	35.1026	57.5128	56.1282	53.6154	43.2821	44.0256	39.641	92.872
0.59	35.3077	63.3333	59	56.2821	43.7692	44.4872	39.385	82.436
0.59333	35.4615	68.641	61.641	58.9231	44.1026	44.9744	39.128	73.487
0.59667	35.4615	73.0256	65.0256	60.8718	44.3333	45.7949	40.179	65.692
0.6	35.5641	76.7436	66.3333	62.9487	44.641	45.3077	40.41	61.359
0.60333	35.5385	79.7436	67.6923	63.8974	44.4872	45.7692	40.436	58.41
0.60667	35.5128	82.0769	68.5641	64.5897	44.2821	46.3846	40.41	57.179
0.61	35.6154	83.641	68.8462	65.4359	44.0513	46.7179	40.179	58.077
0.61333	35.2821	84.0513	69.7179	65.0769	43.8974	46.359	39.821	64.436
0.61667	35.359	83.8462	69.5128	64.4872	43.5897	46.1282	40.487	79.872
0.62	35.3077	82.3333	69.0513	64.1282	43.7179	46.0769	40.564	100.359
0.62333	35.4359	79.8205	68.0513	63.5897	43.8974	45.9231	40.692	121.359
0.62667	35.5385	76.9231	66.6923	62.1282	43.2821	45.2821	40.923	138.128
0.63	35.6923	73.0256	65.0513	60.3846	43.3077	45.1795	40.769	142.513
0.63333	35.5641	69	63.1026	58.359	43.2051	44.9231	41.026	136.538
0.63667	35.5385	64.7949	60.3846	55.9487	43.0256	44.4359	41.282	125.436
0.64	35.6923	60.7179	57.5385	53.1538	42.7692	44.0513	41.41	112.103
0.64333	35.6154	57.4615	55.641	50.4359	42.1282	43.4359	41.282	98.462
0.64667	35.8462	54.8718	52.7949	48.2564	41.7436	43.2051	41.59	86.897
0.65	35.6154	52.1538	50.4359	46.7949	41.6667	42.7949	42.103	77.692
0.65333	35.4615	50.0769	48.2821	45.4103	41.3333	42.2308	42.923	71.436
0.65667	35.2821	48.4872	46.4103	44.1538	40.8974	41.8462	43.462	69.103
0.66	35.8205	46.5385	45.1026	42.9744	40.359	41.3846	43.59	74.179
0.66333	35.8718	45.5641	44.2821	42.4872	40.1538	41.0256	43.744	90
0.66667	35.7179	45.3077	43.2051	42.2051	39.5128	41.1538	44.205	112.179
0.67	35.5897	44.7436	42.2821	41.8974	38.8462	41.2308	44.795	135.051
0.67333	35.2821	42.9744	42	41.6154	38.9744	40.7436	45.769	152
0.67667	35.9744	43.3333	41.2821	41.7692	38.5385	41.2564	46.513	153.718
0.68	35.9487	42.7692	40.9487	41.6667	38.1795	41.2051	47.949	147.231
0.68333	35.5385	42.0256	40.7179	41.5128	37.9744	41.0769	50.513	135.769
0.68667	35.3077	41.641	40.3846	41.5641	37.9744	40.9744	54.615	122.333
0.69	35.4872	41.8462	40.1282	41.7692	37.6667	41.2051	61.436	109.897
0.69333	35.9231	41.7949	40.5385	42.2821	37.2821	41.3333	74.538	105.462
0.69667	35.7692	41.4103	40.4103	42.5128	37.3077	41.5897	99.641	119.692
0.7	35.5128	41.1538	40.3333	42.7949	37.359	41.8462	136.103	154.718
0.70333	35.5385	41.3333	40.7179	43.1282	37.1538	41.9487	179.564	214.821
0.70667	35.4615	41.0769	40.3333	43.2308	37.5128	42.1795	211.154	253.282
0.71	35.8205	41.1538	40.3333	43.5641	37.2308	42.1795	226.41	93.667
0.71333	35.8974	41.0513	40.4872	44.1282	37.2821	42.2308	232	85
0.71667	35.5641	40.7179	40.5641	44.8974	37.5385	42.3846	229.564	85
0.72	35.7179	40.3846	40.2051	45.0513	37.4359	42.4872	219.205	85
0.72333	35.3333	41.0256	40.5897	45.641	37.641	42.9744	202.667	85
0.72667	35.5641	41.0769	40.359	45.5641	37.5385	43.1538	183.436	85
0.73	35.8974	41.2564	40.5128	45.8718	37.4615	43.1282	162.564	158.923
0.73333	36.0256	41.5385	41.1282	46.5128	37.641	43.3846	141.41	201.256
0.73667	35.8974	41.1282	41.8974	46.5385	38	43.2821	122.359	177.436
0.74	35.8205	40.7179	42.0513	46.7692	38	43.1538	105.949	154.077
0.74333	35.7692	40.6667	42.3846	47.1026	38.0256	43.4103	92.487	133.795
0.74667	35.7436	40.9231	43.0513	47.4359	38.2051	43.7692	82	117.359
0.75	35.2564	41.0513	43.8718	47.8462	38.2564	44.0256	74.333	104.436
0.75333	35.1795	41.0513	44.0769	47.7949	38.7692	43.2821	67.949	93.692
0.75667	35.3846	40.8974	44.7692	48.2564	39.0256	43.2821	63.41	86.051
0.76	35.5128	41.1026	45.1026	48.4872	39.1282	43.5385	59.846	79.436
0.76333	35.5641	41.3077	45.2051	48.4615	39.1795	43.7949	56.949	73.667
0.76667	35.3846	41.2051	45.7179	48.4615	39.641	43.3846	54.026	69.359
0.77	35.5641	41.1026	46.4359	48.4615	40.1538	43.5641	51.564	65.795
0.77333	35.6154	41.0256	46.8462	48.4872	39.9744	43.5128	49.795	63.077
0.77667	35.359	41.0513	46.8974	48.6154	39.8718	43.5897	48.667	61.846
0.78	35.2308	40.8974	47.0769	48.6667	40.5128	43.7179	48.436	62.872
0.78333	35.4359	40.5128	47.7949	48.8205	40.8205	43.6154	46.897	69.077
0.78667	35.3333	40.9487	48.3077	49.1538	40.8718	43.6923	46.154	83.231
0.79	35.4615	41.0769	48.3333	49.3077	41.1282	43.4103	45.769	100.692
0.79333	35.4103	41.2308	48.3333	49.359	41.2308	43.1282	45.923	118.026
0.79667	34.7179	41.2821	48.9487	49.6154	40.9744	43.2564	46.308	131.179
0.8	35.3846	40.7949	49.2821	49.7692	41.0769	43.1538	45.615	135.821
0.80333	35.4103	41.0769	49.4359	49.7949	41.4103	43.1538	45	136.615
0.80667	35.4359	41.5128	49.6667	49.8205	41.359	43.2821	44.564	135.103
0.81	35.4359	41.9744	49.6923	49.8205	41.359	43.4103	44.359	131.538
0.81333	34.9487	41.6154	49.9487	50.2051	41.7179	43.4615	45.026	125.462
0.81667	35.4615	41.7949	50.5897	50.4103	42	43.0513	44.795	118.487
0.82	35.4103	41.8462	50.7436	50.9487	42.2564	42.7692	44.846	110.359
0.82333	35.3077	42.0513	50.7949	51.3077	42.1795	43.0513	44.897	101.333
0.82667	35.4103	42.359	51.1282	51.1538	41.8718	43.4615	45.026	91.795
0.83	35.5385	41.9231	51.5897	50.7692	42.0256	42.8205	44.564	82.718
0.83333	35.1795	42.1026	51.6923	51.0256	42.1026	42.8205	44.513	75.231
0.83667	35.0769	42.2308	51.6667	50.8718	42.1282	42.5641	44.462	68.846
0.84	35.2308	42.4359	51.8205	50.5641	42.0256	42.359	44.308	63.718
0.84333	35.4615	42.6667	51.5897	50.4103	42.1026	42.359	44.41	60.487
0.84667	35.4103	42.5897	51.8718	50.5128	42.2051	42.2051	44.333	57.538
0.85	35.4872	42.641	51.8205	50.6923	42.1282	42.3077	44.769	55.128
0.85333	35.5385	42.7179	51.8205	50.7179	41.8974	42.4872	45.103	52.923
0.85667	35.359	42.6923	51.9487	50.5641	41.5897	42.5128	45.308	51
0.86	35.4103	43.1795	51.6667	50.2308	41.5897	41.9231	46.59	49.692
0.86333	35.5641	42.641	52.5128	50.4615	41.8718	41.9231	46.795	48.513
0.86667	35.5128	42.4103	53.7436	50.2564	42.0513	41.8718	47.128	47.59
0.87	35.5128	42.5897	54.5641	49.9744	42.2821	41.8462	47.513	46.949
0.87333	35.5897	42.7692	54.0256	49.8462	42.1282	41.8718	48	46.179
0.87667	35.7436	42.641	53.0513	49.6154	42.0256	41.7436	47.872	45.821
0.88	35.9487	42.7949	52.1282	49.8462	41.8205	41.5897	48.667	45.769
0.88333	35.5385	42.6154	52.1026	49.6667	41.5641	41.3333	49.462	46.154
0.88667	35.0769	42.3846	52.359	49.1795	41.3846	41.0513	50.41	47.949
0.89	35	42.6923	52.3333	49.4103	41.359	40.9744	52.615	53.179
0.89333	34.9487	42.6154	52.4615	49.4615	41.0513	41.0769	55.179	66.667
0.89667	34.9487	42.7949	52.5641	49.4359	41.3077	41.0769	64.333	85.487
0.9	34.8974	42.7949	52.4103	49.5385	41.4872	41	88.897	104.487
0.90333	35.1538	42.5641	52.3333	49.4359	41.1795	40.8205	131.974	119.795
0.90667	34.9744	43.0513	52.7436	49.0769	41.2564	40.7436	190.359	127.974
0.91	34.8974	43.0513	52.7949	49.4872	41.5385	41.1026	221.231	132.564
0.91333	34.8205	43.2564	52.9231	49.7692	41.9744	40.8205	233.949	135.462
0.91667	34.6667	43.7692	53.1282	49.7436	42.0769	40.4615	233.282	137.231
0.92	35.0769	44.3846	53.4103	49.7692	41.1795	40.6923	224.077	137.308
0.92333	34.4615	43.8718	54.3333	50.2051	40.8718	40.4103	209.923	135.308
0.92667	34.5641	44.1538	54.9487	50.4615	40.9231	40.3333	190.59	132.308
0.93	34.6923	44.7692	55.7692	50.9744	41.1282	40.3846	168.795	127.231
0.93333	34.7949	45.4872	56.7692	51.5385	41.0256	40.2821	146.897	119.872
0.93667	34.7949	46.1538	57.4359	51.4359	40.7949	40.2564	126.513	110.923
0.94	34.7949	47.8718	58.4872	52.2821	40.3333	40.0769	109.744	100.923
0.94333	34.7179	49.7949	59.9744	53	40.1538	39.6923	95.641	90.846
0.94667	34.5641	52.5641	61.2051	53.2821	40.2821	39.6154	84.513	81.564
0.95	34.3846	57.1538	61.7692	53.6154	40.3077	40.1026	76.667	73.436
0.95333	34.3846	64.4103	61.9231	54.4103	40.2821	39.6154	71.077	66.692
0.95667	34.3333	71.7692	63.1795	54.6154	40.3077	39.7692	67	62.333
0.96	34.4359	77.641	63.8974	54.6667	40.1026	39.5641	63.615	58.615
0.96333	34.4615	81.9487	64.2821	54.5641	40	39.5897	60.59	55.154
0.96667	34.3333	84.5385	64.3846	54.4615	40.5128	39.8718	57.949	51.846
0.97	34.7179	85.1282	63.359	54.4872	40.1795	39.1538	56.41	49.487
0.97333	34.4103	85.5897	62.641	53.7436	39.7949	39.3846	54.795	47.256
0.97667	34.3333	84.8974	61.8718	52.9744	39.6923	39.359	53.538	45.564
0.98	34.3846	83.3846	60.5897	52.3846	40	38.9487	52.615	44.205
0.98333	34.0513	82.1538	59.3846	51.6154	39.6154	39.1026	51.769	42.923
0.98667	34.4615	80.7436	58.9744	51.2821	39.5385	39.3333	51.385	42.256
0.99	34.4103	78.7949	58.2821	50.4359	39.7692	39.0513	51.179	41.513
0.99333	34.641	76.7692	57.2308	49.8205	39.6667	38.9744	51.205	40.487
0.99667	35	74.7949	55.9487	49.7949	39.0513	39.1282	51.385	39.385
1	34.0256	73.2821	54.8974	48.8462	39.4103	38.4872	51.564	39.051
1.00333	34.359	71.8718	54.1026	48.8205	39.5897	38.7949	51.795	38.641
1.00667	34.4103	70.0769	53.2308	48.2564	39.3333	38.5897	52.59	38
1.01	34.1795	68.5897	52.4103	47.5897	38.9744	38.3077	53.385	37.513
1.01333	34	67.9231	51.7692	47.5641	39.1282	38.2051	53.769	37.256
1.01667	33.9487	66.2051	51.1282	47.1795	39.0513	37.9231	54.538	37.077
1.02	33.7179	65.5128	51.0769	46.4103	38.8462	37.9744	56.128	36.872
1.02333	33.7949	64.5128	50.7436	46.2051	38.641	38.0256	58.923	36.462
1.02667	33.9744	63.3846	50.1026	46.3077	38.2564	38.0256	67.179	36.282
1.03	33.7179	62.8205	49.5128	45.6667	38.2564	37.8718	92.692	36.179
1.03333	33.9231	62.5641	49.1538	45.4359	38.1795	37.5385	153.538	36.103
1.03667	33.8718	62.2308	48.8974	45.3333	38.2051	37.5128	214.154	35.667
1.04	33.7436	61.6923	48.4103	45.0513	38.2308	37.5128	251.462	35.385
1.04333	33.6923	61.1026	47.8974	44.4359	38.3077	37.641	254	35.513
1.04667	33.9231	60.7179	47.6923	45.0769	38.7436	37.9487	254	35.487
1.05	33.9744	60.6923	47.7436	44.7436	38.9487	37.8205	254	35.436
1.05333	33.8205	60.5128	47.6154	44.5897	38.9487	37.7949	251.974	35.128
1.05667	33.6667	60.1538	47.2821	44.1795	38.3846	37.6667	236.821	34.718
1.06	33.5128	59.3077	46.6154	43.359	38.0256	37.359	213.641	34.667
1.06333	33.7179	59.5385	46.8205	43.6667	37.7436	37.1282	187.923	34.641
1.06667	33.5385	59.1795	46.4872	43.359	37.5897	37.1538	163.051	34.718
1.07	33.3333	58.5128	46.2051	43.1282	37.5385	37.2564	139.974	34.821
1.07333	33.2308	57.6923	45.8718	42.9231	37.5128	37.2821	119.821	34.744
1.07667	33.1795	57.5385	45.6667	43.0769	37.3077	37.5641	103.846	33.949
1.08	33.4103	57.8205	45.4103	42.8974	37.1026	37.0513	92.385	33.949
1.08333	33.3333	57.5641	45.2308	42.2564	37.1538	36.7436	83.641	34.103
1.08667	33.1795	56.7179	44.9231	42	36.9231	36.641	76.923	34.308
1.09	33.2564	55.7179	44.641	42.2821	36.6667	36.6923	71.359	34.282
1.09333	33.5385	56.0513	44.2821	41.9231	37.1538	36.6154	68.513	33.615
1.09667	33.1795	55.5897	44.2821	41.9231	36.8462	36.4872	65.282	33.487
1.1	33.1538	54.9487	44.3846	41.6154	36.7692	36.2308	62.692	33.513
1.10333	33.4103	54.3846	44.4359	41.3077	36.8462	36	60.795	33.59
1.10667	33.2821	54.3846	44.0256	41.359	36.6154	36.3333	59.487	33.718
1.11	33.3846	54.1795	43.5385	41.4359	36.4872	36.359	58.436	33.564
1.11333	33.1026	53.9487	43.7949	41.3333	36.3846	36.2308	58.051	33.385
1.11667	32.9487	53.3333	43.8462	41	36.2821	36.0769	57.692	33.205
1.12	33.1795	52.4359	43.3333	41.2051	35.8205	36.0256	56.615	33.205
1.12333	33.1795	52.6667	43.1282	41.0513	35.5897	35.3846	56.179	33.359
1.12667	33.1282	52.5385	42.8974	41.0256	35.641	35.359	57.026	33.462
1.13	33.2051	52.1026	42.6154	40.8718	35.359	35.3077	57.385	33.205
1.13333	33.5641	51.8205	42.5128	40.6154	35.0769	35.3077	57.308	33.231
1.13667	34	51.6923	42.2564	40.3846	35.4103	35.4615	57.641	33.308
1.14	33.641	51.7436	42.7436	39.8974	35.5128	35.1538	58.436	32.872
1.14333	33.5641	50.9487	42.1795	39.6667	35.359	35.2564	59.436	32.872
1.14667	33.6667	50.359	41.7692	39.6667	35.1026	35.2051	60.308	32.974
1.15	33.641	50.2821	42.1538	39.9487	34.7436	35.1538	61.205	32.821
1.15333	33.1538	50	41.8205	38.6667	34.8462	35.0769	62.282	32.538
1.15667	32.9231	49.8718	41.5385	39.0513	34.9231	34.9487	64.282	32.436
1.16	32.9487	49.8205	41.3846	39.4103	34.8974	34.7179	68.154	32.564
1.16333	32.9744	49.7949	41.4103	39.359	34.7436	34.5385	77.385	32.436
1.16667	33.0256	49.8974	41.2564	39.1282	34.4359	34.3846	98.487	32.256
1.17	33.3333	50.0769	41.2821	39.1026	34.3333	34.2821	157.974	32.205
1.17333	32.8974	49.5128	40.9744	39.0513	34.3333	34.359	237.821	32.051
1.17667	32.8974	49.0769	41	38.9231	34.4359	34.3846	253.872	32.41
1.18	32.9744	48.8462	40.9744	38.8205	34.2564	34.2821	253.9	32.59
1.18333	33.0769	48.9231	41.1538	38.7692	33.7436	34.2308	253.928	32.128
1.18667	33.0513	49.3333	40.4872	38.7436	34.2308	34.5385	253.956	31.846
1.19	33.0769	49.1538	40.6923	38.3333	34.1026	34.3846	253.984	31.718
1.19333	33.0256	48.8718	40.9487	38.2308	34.0513	34.1282	254.012	31.692
1.19667	33.2308	48.5641	41.3333	38.5385	34.1026	34.0513	254.04	32.128
1.2	33.1282	48.5641	42.7692	38.2821	33.641	33.641	254.068	32.179
1.20333	33.1026	48.4359	43.0256	38.4615	33.7179	33.9231	254.096	31.821
1.20667	33.3333	48.4615	42.5897	38.1795	33.8718	33.8718	254.124	32.026
1.21	33.3333	48.4615	41.8462	37.7436	33.8205	33.6923	254.152	32.154
1.21333	33.0513	48.3077	41.2564	38.1282	33.8462	33.4615	254	31.821
1.21667	32.8974	48.3077	40.9231	38.5128	33.6923	33.5897	254	32.051
1.22	32.9487	47.9744	41.1538	38.0769	33.5641	33.6667	244.462	31.923
1.22333	33.1282	47.641	41.2821	37.7179	33.5641	33.6923	218.103	31.846
1.22667	33.1026	47.6667	40.8718	37.8718	33.5641	33.4359	190.923	31.744
1.23	32.8205	48.5385	40.641	37.9231	33.6154	33.0256	165.795	31.897
1.23333	32.9744	47.8462	40.0513	37.8205	33.641	33.641	145.359	31.436
1.23667	33.1538	47.6923	40.2051	37.7692	33.7179	33.641	128.667	31.821
1.24	33.2051	47.641	40.3333	37.8462	33.7692	33.5385	114.718	31.974
1.24333	33.1026	47.2051	40.2308	37.9744	33.5641	33.6154	103.308	31.564
1.24667	33.1026	47.359	40.5128	37.6154	33.4615	33.7179	95.513	31.487
1.25	32.9231	47.1795	39.9744	37.641	33.8718	33.7179	89	31.359
1.25333	33.1538	47.1282	40	37.6154	33.8974	33.8718	84.385	31.436
1.25667	33.4615	47.359	40.359	37.6923	33.8974	33.9231	80.846	31.436
1.26	33.1538	47.6667	39.9487	37.8462	33.8462	33.8974	77.744	31.359
1.26333	33.3077	47.7436	39.4103	37.8974	33.7179	33.5385	75.795	31.385
1.26667	33.1795	47.0513	39.5385	37.8462	33.9744	33.6154	73.795	31.436
1.27	33.0256	46.9744	39.5385	38.4359	34	33.7436	74.051	31.41
1.27333	32.9231	47.6154	39.2821	39.1538	33.8462	33.9231	79.256	31.436
1.27667	32.7692	47.3846	39.9744	39.8974	33.8974	33.5897	94.205	30.872
1.28	32.5641	47.1795	40.1282	40.2051	34.4103	33.8974	125.667	30.872
1.28333	32.5897	47.1026	40.0769	40.2051	33.9744	34.1282	157.487	31.282
1.28667	32.8462	46.9744	39.8462	39.9744	33.6923	34.0769	185.282	31.538
1.29	32.8205	46.7436	39.6154	39.359	34.0769	33.5128	206.308	31.308
1.29333	32.8462	46.9487	39.7179	38.7436	33.9487	33.8205	217.949	31.385
1.29667	32.8974	47.2051	40	38.4872	34.2821	33.8205	219.564	31.436
1.3	32.641	47.1282	39.9231	38.4615	34.359	33.7949	211.974	31.282
1.30333	32.5128	46.7179	39.5641	38.6154	34.3333	33.7949	197.128	31.333
1.30667	32.7692	46.5641	39.8718	38.2564	34.0256	34.1282	178.154	31.359
1.31	32.7692	46.8718	40.0769	38.7692	34.2821	34.1538	157	31.282
1.31333	32.8974	46.8205	40.2821	38.5641	34.5641	34.3077	137.128	31.385
1.31667	32.7949	47.1282	40.3077	38.4359	34.6154	34.2051	120.282	31.41
1.32	32.7692	47.2564	40.1795	38.2308	34.4615	33.8462	107.026	31.436
1.32333	32.8462	46.4615	39.9744	38.4615	34.359	34.1795	97.41	31.154
1.32667	32.9487	47	40.2564	38.2308	34.7949	34.1795	92.641	31.103
1.33	32.641	47	40.0769	38.1795	34.8974	34.5385	97.256	31.282
1.33333	32.4103	46.9231	40.0769	38.3333	34.7949	34.641	115.462	31.513
1.33667	32.5641	47.1795	40.3333	38.4103	34.9487	34.4359	149.564	31.59
1.34	32.5641	47.2051	40	38.6154	35.0513	34.7436	195.436	31.538
1.34333	32.5128	46.9231	39.9487	38.2308	35.1026	34.5641	226.641	31.692
1.34667	32.4359	47.0769	39.9487	38.3333	34.9744	34.4615	246.513	31.821
1.35	32.4359	47.359	39.9231	38.5128	35.0256	34.5641	253.231	31.795
1.35333	32.8974	46.9231	40.0513	38.3846	35.4872	34.359	252.256	31.538
1.35667	32.6154	46.6667	40.2308	37.9487	35.3333	34.9744	239.462	31.641
1.36	32.5641	46.359	40.8974	38	35.2308	34.7949	218.744	31.59
1.36333	32.4615	46.359	41	38.2821	35.4359	34.641	195.872	31.59
1.36667	32.4359	46.7179	40.1538	38.4359	35.8205	34.6923	173.974	31.487
1.37	32.5897	46.8462	40.2051	38.5385	36.1026	34.7692	159.077	31.513
1.37333	32.4359	46.641	40.5385	38.2051	35.9744	34.7692	165.256	31.538
1.37667	32.5128	46.7949	40.5641	38.4359	35.8718	34.7949	189.026	31.769
1.38	32.7436	46.9744	40.5641	38.5897	35.8974	34.8462	222.333	32
1.38333	32.5128	46.8462	40.1538	38.1795	35.9744	35.0769	250.282	32.154
1.38667	32.5128	47.5897	40.2564	38.5128	36.0513	35.2564	254	32.026
1.39	32.6923	46.9231	40.3333	38.6923	36.0769	35.0256	254	32
1.39333	32.7692	46.8462	40.3077	38.641	35.8974	34.9487	254	32.128
1.39667	32.5385	47.0256	40.0769	38.359	35.7179	35	254	32.256
1.4	32.2308	47.2821	40.4872	38.5641	36.3077	34.7436	253.051	32.051
1.40333	32.1795	46.7692	40.2564	38.4359	36.1538	35.1795	234.615	32.256
1.40667	32.2564	46.8974	40.1282	38.359	36.3333	35.3077	207.538	32.128
1.41	32.2051	46.9744	40	38.2051	36.5128	35.0513	181.59	32.231
1.41333	32.3333	46.8974	39.9231	37.9744	36.2308	34.641	158.923	32.641
1.41667	32.3077	46.6923	39.8205	38.4359	36.1026	35.0769	141.205	32.359
1.42	32.5385	46.2051	39.8462	38.3333	36.3846	35.1282	127.872	32
1.42333	32.641	45.9744	39.6923	38.1538	36.5385	35.1026	116.821	32.128
1.42667	32.5897	46.1538	39.6667	38.1026	36.4359	34.9487	109.385	32.462
1.43	32.3846	45.4615	40.1795	38.1282	36.7179	35.1282	107.974	32.462
1.43333	32.4359	46.4872	40.2051	38.7436	36.7179	35.1795	121.744	32.564
1.43667	32.5897	46.2308	39.9487	38.4615	36.4359	35.1538	150.897	32.513
1.44	32.6667	45.8718	39.8462	38.2821	36.3077	34.8462	184.308	32.513
1.44333	32.3846	45.8462	39.9231	38.4872	36.3333	34.6667	214.538	32.462
1.44667	32.4359	45.8718	40	38.2308	36.359	34.8974	235.231	32.128
1.45	32.6154	45.8718	40.1538	38.3077	36.359	35.0769	245.154	32.641
1.45333	32.5641	45.641	40.1795	38.4872	36.4872	35.0513	243.179	32.333
1.45667	32.6154	45.6154	40.1282	38.5128	36.5128	35.0256	230.513	32.026
1.46	32.4359	45.9744	39.7436	38.1795	36.641	35.5641	209.385	32.282
1.46333	32.4359	45.4615	39.8974	38.3077	36.8462	35.1282	185.769	32.026
1.46667	32.6923	45.4872	40.0513	38.3077	36.6154	35.4103	165.051	32.359
1.47	32.7949	45.6923	40.1538	38.3333	36.641	35.5897	152.718	32.641
1.47333	32.7436	45.7179	40.0513	38.2051	36.8718	35.5641	153.179	32.436
1.47667	32.4103	45.2821	39.5128	38.0769	36.7436	35.6667	170.385	31.949
1.48	32.359	45.1026	39.7436	38.4103	37.1026	35.5897	202.41	32.641
1.48333	32.5897	45.3333	39.6923	38.2821	37.1026	35.4359	229	32.692
1.48667	32.7179	45.1538	39.7436	38.3077	36.8974	35	245.974	32.667
1.49	32.4872	45.2051	39.8205	38.4615	36.5385	35.1026	250.974	32.59
1.49333	32.3333	45.6667	39.4359	38.0769	36.7436	35.3077	245.744	32.923
1.49667	32.359	45.0513	39.3333	38	36.7949	35.359	231.077	32.513
1.5	32.2051	45	39.4359	38	36.6923	35.4359	210.41	32.564
1.50333	32.0769	45.2564	39.7179	37.8974	36.5641	35.3077	186.205	32.667
1.50667	31.9487	44.9487	39.7436	38.2051	36.3846	35.1538	161.385	32.59
1.51	32.3846	44.5385	39.9231	38.2821	36.9487	34.6667	137.949	32.462
1.51333	32.4359	44.641	39.7436	38.3333	36.7692	35.1026	119.385	32.487
1.51667	32.5897	44.9744	39.5385	38.1538	36.6667	35.2308	105.744	32.436
1.52	32.5641	44.7692	39.5128	37.9487	36.6923	35.3333	96.513	32.59
1.52333	31.9744	44.641	39.359	38.0769	36.3846	35	89.41	32.436
1.52667	32.3846	44.3333	39.3077	37.7949	36.9231	34.9231	84.41	32.205
1.53	32.4103	44.0769	39.2051	37.8718	36.9487	34.8205	78.077	32.59
1.53333	32.4103	44.1282	39.2821	37.9487	36.7436	34.8718	71.359	32.718
1.53667	32.7179	44.1795	39.4872	37.9231	36.359	35.359	65.179	32.436
1.54	32.6667	44.1026	39.3333	37.8974	36.359	35.4103	60.846	32.59
1.54333	32.3846	44.3333	39.6923	38.2051	36.9487	35.1282	57.462	32.256
1.54667	32.5128	44.1795	39.5641	38.2051	37.2308	35.1795	55.103	32.128
1.55	32.6154	44.1538	39.3333	38.0256	37.1026	35.2564	53.385	32.128
1.55333	32.6667	43.9487	39.3846	38.1538	36.7692	34.8718	51.923	32.308
1.55667	32.5897	44.4872	39.5385	37.8462	36.5385	35.4615	50.615	32.231
1.56	32.641	44.5641	39.2051	38.0256	36.4359	35.5385	49.564	32.462
1.56333	32.5128	44.2821	39.2051	38.1795	36.6667	35.4103	48.821	32.615
1.56667	32.3333	43.8718	39.4615	38.1538	36.9487	35.2564	48.308	32.205
1.57	32.7436	43.6667	39.4103	38.3846	36.8974	35.0513	47.231	32.179
1.57333	32.3077	43.7436	39.3077	37.9231	36.9487	35.2308	47.179	32.282
1.57667	32.4615	43.7949	39.3846	37.9231	36.7949	35	46.692	32.308
1.58	32.7436	43.5128	39.1282	38.2051	36.8718	35.0513	46.128	32.333
1.58333	32.8205	43.1026	38.9487	38.1795	37.1795	35.2564	45.821	32.462
1.58667	32.1795	43.2308	39.3077	38.1026	36.9231	35	45.923	32.692
1.59	32.1795	43.1795	39.4359	37.8462	36.7436	35	45.154	32.615
1.59333	32.6154	43.4872	39.3846	37.9231	36.7949	35.2051	44.949	32.615
1.59667	32.9231	43.6923	39.1795	37.9231	36.9744	35.5128	44.821	32.513
1.6	32.6154	43.2051	39.3077	37.8205	36.9744	35.641	44.564	32.436
1.60333	33.0256	42.7692	39.0256	37.8974	36.7436	35.359	44.051	32.179
1.60667	32.8205	43.0769	39.0769	37.9744	36.8462	35.2821	43.641	32.205
1.61	32.5897	43.1282	39.1538	37.7692	36.7179	35.2051	43.59	32.282
1.61333	32.4103	42.8205	39.0769	37.5897	36.4872	35.4615	43.667	32.41
1.61667	32.5641	43.1026	38.6667	38.3077	36.8718	35.6154	43.795	32
1.62	32.7436	43.0513	39.3846	38.2051	36.8974	35.2821	43.231	32.538
1.62333	33.0256	43.1026	39.5897	38.0256	36.9231	35.1282	42.923	32.436
1.62667	32.9744	42.9744	39.5128	37.8462	36.9744	34.9231	42.974	32.333
1.63	32.4872	42.8205	39.5385	37.5641	37.0513	34.7436	42.872	32.667
1.63333	32.641	42.9231	39.0769	38.1026	36.6154	35.3077	42.667	32.436
1.63667	32.3077	42.6667	38.7949	38	36.8462	35.2564	42.897	32.077
1.64	32.3077	42.5897	39.0769	37.8974	36.7179	35.2051	42.769	32.282
1.64333	32.5385	42.5385	39.3077	38.1795	36.6667	35.2308	42.436	32.436
1.64667	32.4615	42.1795	38.7436	38.0513	37.0769	35.2051	42.974	32.154
1.65	32.7436	42.359	38.8718	37.7949	37	35.5641	42.41	32.308
1.65333	32.8462	42.5641	38.8974	37.8718	36.8205	35.6154	42.256	32.564
1.65667	32.9744	42.4615	38.8974	38	36.8205	35.5128	42.333	32.692
1.66	32.8718	42.0256	38.8205	37.9487	37.0769	35.5641	42.359	32.615
1.66333	32.4615	42.6667	39.0513	37.8974	36.6667	35.1538	42.615	32.538
1.66667	32.5385	42.2308	39.1026	37.7692	36.7179	35.1538	42.436	32.462
1.67	32.5128	42.1026	39.2821	37.7949	36.5641	35.2821	42.513	32.359
1.67333	32.4872	42.2308	39.2821	37.7949	36.4615	35.5128	42.641	32.205
1.67667	32.5128	42.359	38.7692	37.9487	36.5897	35.4103	42.333	32.333
1.68	32.5385	41.8718	39.1538	37.8462	36.7179	35.5641	42.513	32.179
1.68333	32.5385	41.8718	39.1282	37.8974	36.5641	35.2564	42.359	32.051
1.68667	32.6667	42.0256	39.1282	37.9487	36.4615	35.3333	42.026	32.256
1.69	32.641	41.7179	39.2821	37.8718	36.5897	35.3333	41.692	32.564
1.69333	32.6923	41.5128	39.5385	37.641	36.4872	35.3333	42.077	32.667
1.69667	32.9231	41.6154	38.7436	37.3077	36.6667	35.2308	42.385	32.538
1.7	32.9231	41.7179	38.9487	37.4359	36.5641	35.5385	42.179	32.513
1.70333	32.7692	41.7692	39.1795	37.7692	36.5128	35.7692	41.974	32.769
1.70667	32.6667	42.0769	39.1538	37.6154	36.5128	35.7949	41.872	32.974
1.71	32.8205	40.9744	39.0256	37.7692	36.3077	36.2051	41.487	32.718
1.71333	32.7692	41.7436	38.7179	37.641	36.3333	35.9487	41.718	32.487
1.71667	32.6923	41.9231	38.9744	37.7436	36.6923	35.5897	41.923	32.564
1.72	32.7179	41.8205	39.2051	37.7692	36.9231	35.5897	41.513	32.667
1.72333	32.9487	41.641	39.1282	37.6667	36.8718	35.3333	40.949	32.615
1.72667	32.8718	41.9487	39.0769	37.7692	36.7949	35.2308	41.231	32.744
1.73	32.7692	41.5385	38.9487	37.8462	36.7436	35.3333	40.846	32.667
1.73333	32.6923	41.5641	38.7179	38.0256	36.7692	35.5128	40.821	32.487
1.73667	32.6923	41.8974	38.5385	37.9487	36.8462	35.5897	41.205	32.179
1.74	32.8718	41.4103	38.8718	37.7949	36.9487	35.7692	40.179	32.179
1.74333	32.8974	41.4615	38.9231	37.6667	36.6154	35.9231	40.179	32.308
1.74667	32.6667	41.4872	38.7436	37.8718	36.8462	35.9487	39.949	32.718
1.75	32.7436	41.3333	38.6923	37.9487	37.1538	35.7949	39.949	32.744
1.75333	33.1795	40.9487	38.8718	37.641	36.7436	35.4615	40.513	32.333
1.75667	33.0513	41.2564	38.7179	37.4615	36.8205	35.1282	40.077	32.308
1.76	32.8718	41.641	39.1026	37.7179	36.7692	35.1026	40.051	32.564
1.76333	32.7949	41.5897	39.3077	37.9231	36.8205	35.4359	40.205	32.692
1.76667	32.7436	41.4359	39.1282	37.7949	36.6667	35.4615	40.231	32.769
1.77	32.8974	41.2821	38.7179	37.641	36.359	35.1026	39.821	33.128
1.77333	32.9231	41.0769	38.7949	37.9744	36.5385	35.1026	39.923	33.923
1.77667	32.6154	41	38.7436	37.5897	36.8718	35.2051	40.026	33.846
1.78	32.6667	41.0256	38.7949	37.5128	36.7179	35.4872	39.949	33.205
1.78333	33.1282	41.1282	38.8205	37.6667	36.5128	35.6154	39.769	32.564
1.78667	33.1795	40.9487	38.7692	37.7179	36.6923	35.6923	39.744	32.744
1.79	33.0513	41.3846	38.5128	37.4615	36.8205	35.6667	39.846	32.487
1.79333	32.9487	41.3333	38.7436	37.7692	36.7436	35.3333	39.846	32.462
1.79667	32.9487	41.2051	38.9744	38.0769	36.6923	35.2308	39.846	32.564
1.8	32.8205	40.9231	38.4615	37.6667	37.0256	35.3846	39.897	32.538
1.80333	32.7949	41.0256	38.8462	37.7949	36.5641	35.6154	39.769	32.513
1.80667	32.9744	40.9487	38.6667	37.9744	36.9231	35.4103	39.769	32.385
1.81	33.1795	41.1026	38.7179	37.8718	36.8718	35.5641	39.795	32.41
1.81333	33.359	41.3077	38.8462	37.5897	36.9487	35.7179	40	32.487
1.81667	33.1026	40.8205	39.0513	37.6154	36.9231	35.6923	39.949	32.41
1.82	32.8205	41.2564	38.7949	37.9231	36.6667	35.7436	39.846	32.615
1.82333	33.1795	41.1026	38.8718	37.8974	36.5641	35.6923	39.385	32.513
1.82667	33.3333	40.7179	38.7692	37.8718	36.5641	35.5128	39.256	32.615
1.83	33.1282	40.7692	38.5385	37.8462	36.4615	35.4359	39.641	32.718
1.83333	33	40.6923	38.5128	37.7179	36.7692	35.5385	39.897	33.026
1.83667	32.8205	40.5128	38.1538	37.9744	36.6667	35.7692	39.718	32.846
1.84	33	40.359	38.1538	37.8974	36.4872	35.8718	39.59	32.718
1.84333	33.2051	40.359	38.4359	37.6154	36.359	35.7692	39.564	32.513
1.84667	33.1026	40.4359	38.4872	37.8205	36.359	35.3846	39.436	32.692
1.85	33.1538	39.9487	38.6154	37.7949	36.359	35.5385	39.308	32.974
1.85333	33.2051	40.0769	38.7179	37.8718	36.7179	35.4615	39.205	32.641
1.85667	33.1026	40.0256	38.7692	37.4615	36.8205	35.3846	39.41	32.359
1.86	32.9487	40.0256	38.5897	37.0769	36.5897	35.3077	39.744	32.231
1.86333	33.2308	40.6154	38.359	37	36.4872	35.2564	39.872	32.513
1.86667	33.1282	40.7949	38.2051	37.4872	36.6667	35.7436	39.564	32.897
1.87	32.9487	40.4615	37.8718	37.7179	36.7949	35.7436	39.41	32.897
1.87333	32.8718	40.2051	37.8974	37.3846	36.8205	35.5385	39.641	32.692
1.87667	32.8462	40.1026	37.9744	37.1795	36.7949	35.5128	39.923	32.385
1.88	32.9487	40.3846	38.0513	37.2821	36.641	35.5385	39.872	32.487
1.88333	33.1538	40.2564	38.2308	37.6667	36.7179	35.6154	39.385	32.513
1.88667	33.0513	40	38.4359	37.641	36.7692	35.6923	38.949	32.718
1.89	33.0256	39.9487	38.4359	37.4872	36.7949	35.6154	38.821	32.974
1.89333	33.8205	39.7949	38.7949	37.6154	36.0769	35.8718	39.179	33.128
1.89667	33.3846	39.8974	38.4103	37.641	36.641	35.8205	38.564	32.744
1.9	33.2821	40.1795	38.3077	37.4615	36.8974	36.1795	39.103	32.974
1.90333	33.2564	40.0769	38.1538	37.2821	37.0256	36.4872	39.487	33
1.90667	33.2051	39.8974	37.8718	37.4359	36.8462	36.8462	39.359	32.974
1.91	33.4103	39.7436	38.0513	37.5641	36.4103	36.9231	39.564	32.795
1.91333	33.5385	40.0256	37.9487	37.359	36.8462	36.6923	39.359	32.692
1.91667	33.5385	40.0256	38.0769	37.2564	36.5897	36.2051	39.077	32.641
1.92	33.6923	40.2564	38.2821	37.359	36.5385	35.7692	38.897	32.769
1.92333	33.5641	40.3846	38.3333	37.7949	37.3333	35.6154	39.282	33.333
1.92667	33.2051	40.1282	37.7949	37.0256	36.8718	36.2564	39.231	33.308
1.93	33.1795	40.2564	37.7692	37.2821	37.1026	35.8205	39.205	33.103
1.93333	33.3846	40	37.8974	37.3333	37.2308	35.6667	39.692	33
1.93667	33.8462	39.5641	38.0769	37.4103	37.2821	35.5641	39.974	33
1.94	33.7949	39.3846	37.8205	37.4103	37.2308	35.7949	39.462	33.128
1.94333	33.1795	39.7949	38.0769	37.0513	37.3846	35.9231	39.333	33.231
1.94667	33.5128	39.7692	38.1538	37.1026	37.2564	35.7692	39.077	33.308
1.95	33.8205	39.7436	37.8974	37.1282	37.0513	36.0256	39.128	33.436
1.95333	33.9231	39.7436	37.6154	37.0513	36.9487	36.1795	39.769	33.359
1.95667	33.7436	40.1026	38.0769	37.2308	37.4359	36.1026	39.538	33.667
1.96	33.5897	40.0513	37.7692	37.1795	36.9744	36	39.333	33.692
1.96333	33.7436	39.8462	38.0256	37.4359	37.1795	36.0769	39.256	33.821
1.96667	33.9744	39.5897	38.4615	37.3846	37.7179	36.2051	39.462	33.897
1.97	34.0256	39.6667	38.2051	36.9744	37.5385	36.1282	39.564	34
1.97333	34.1282	39.5641	37.641	37.2308	37.5128	36.3846	40.051	34.462
1.97667	34.0256	39.6154	37.9231	37.2564	37.5128	36.2308	40.231	34.385
1.98	33.8974	39.8462	38	37.1538	37.7179	36.1538	39.923	34.436
1.98333	33.8974	39.8462	37.6923	37.2051	37.8205	36.4359	39.846	35.231
1.98667	33.2564	40.0769	37.6667	36.1538	37.6923	36.1538	40.308	36.154

[truncated: 3 more sheets: tot_RNA_37_BA_R1, tot_RNA_37_BA_R2, tot_RNA_45_BA_R3]
